# Supplementary material for: “Candidatus Fokinia solitaria”, a Novel “Stand-Alone” Symbiotic Lineage of Midichloriaceae (Rickettsiales)
Source: PLoS One. 2016 Jan 5;11(1):e0145743. doi: 10.1371/journal.pone.0145743 (PMC4701390; doi:10.1371/journal.pone.0145743)
Supplement: S1 Alignment — 22 closely related sequences of the Midichloriaceae family, 17 members of the Anaplasmataceae and Rickettsiaceae and 10 other Alphaproteobacteria representing the outgroup were aligned with “Ca. Fokinia solitaria” to perform phylogenetic analyses. The alignment was trimmed at both ends to reach the length of the shortest sequence on each side, the resulting 1,568 nucleotide columns are presented here. (S1_ALIGNMENT) [file pone.0145743.s001.fasta]

>SphWitti        1273 bp          rna
GUCGAACGAA G--------- ---------- ----GC-UUC -G-GC-----
---------- ---------- -CUUAGUGGC GCACGGGUGC GUAACGCGUG
GGAAUCUGCC CUUGGGUACG GAAUAACUCA CCGAAAGGUG UGCUAAUACC
GUAUG-AUGA C-GUAA-GUC CAAAGA---- ---------- ----------
---------- ---------- ------UUUA ---------- ----------
---------- ---------- ---------- ---------- ----------
---------- ---------- ---------- ---------- ----------
---------- ---------- ---------- -----UCGCC UGAGGAUGAG
CCCGCGUUGG AUUAGCUAGU UGGUG-GGGU AAAGGCCUAC CAAGGCGCCG
AUCCAUAGCU GGUCUGAGAG GAUGAUCAGC CACACUGGGA CUGAGACACG
GCCCAGACUC CUACGGGAGG CAGCAGUGGG GAAUAUUGGA CAAUGGGCGA
AAGCUGAUCC AGCAAUGCCG CGUGAGUGAU GAAGGCCUUA GGGUUGUAAA
GCUCUUUU-A CCCGGGAAGA -----UAA-- --UGACUGUA CCCGG-GAGA
AUAAGCCCCG GCUAACUCCG UGCCAGCAGC CGCGGUAAUA CGGAGGGG-G
CUAGCGUUGU UCGGAAUUAC UGGGCGUAAA GCGCACGUAG GCGGCUUUGU
AAGUUAGAGG UGAAAGCCCG GGGCUCAACC CCGGAAUAGC CUUUAAGACU
GC-AUCGCUU G-AACGUCGG AGAGGUGAGU GGAAUUCCGA GUGUAGAGGU
GAAAUUCGUA GAUAUUCGGA AGAACACCAG UGGCGAAGGC GGCUCACUGG
ACGACUGUUG ACGCUGAGGU GCGAAAGCGU GGG-GAGCAA ACAGGAUUAG
AUACCCUGGU AGUCCACGCC GUAAACGAUG AUAACUAGCU GUCCGGGCAC
UUGGUG-CUU GGGUGGCGCA GCUAACGCAU UAAGUUAUCC GCCUGGGGAG
UACGGCCGCA AGGUUAAAAC UCAAA-GAAA UUGACGGGGG -CCUGCACAA
GCGGUGGAGC AUGUGGUUUA AUUCGAAGCA ACGCGCAGAA CCUUACCAAC
GUUUGACAUC CCUAGU---A -UG-G-AUCG UGGAGACACU UUCCUU-CAG
UUCGGCUGGC UAGGUGACAG GUGCUGCAUG GCUGUCGUCA GCUCGUGUCG
UGAGAUGUUG GGUUAAGUCC CGCAACGAGC GCAACCCUCG CCUUUAGUUG
CCAUCAU-UA A-GUUGGGUA CUCUAAAGGA ACCGCCGGUG AUAAGCCG-G
AGGAAGGUGG GGAUGACGUC AAGUCCUCAU GGCCCUUAC- GCGUUGGGCU
ACACACGUGC UACAAUGGCA ACUACAGUGG GC-AGCAAUC CCGCGAGGGC
GAGCUAA-UC UCCAAAAAGU UGUCUCAGUU CGGAUUGUUC UCUGCAACU-
CGAGAGCAUG AAGGCGGAAU CGCUAGUAAU CGCGGAUCAG CAUGCCGCGG
UGAAUACGUU -CCCAGG
>BlmNatat        1271 bp          rna
GUCGAACGAA G--------- ---------- ----GC-UUC -G-GC-----
---------- ---------- -CUUAGUGGC GCACGGGUGC GUAACGCGUG
GGAAUCUGCC CUUGGGUUCG GAAUAACAGU GAGAAAUUAC UGCUAAUACC
GGAUG-AUGA C-UUCG-GUC CAAAGA---- ---------- ----------
---------- ---------- ------UUUA ---------- ----------
---------- ---------- ---------- ---------- ----------
---------- ---------- ---------- ---------- ----------
---------- ---------- ---------- -----UCGCC CAAGGAUGAG
CCCGCGUAAG AUUAGCUAGU UGGUG-AGGU AAAGGCUCAC CAAGGCGACG
AUCUUUAGCU GGUCUGAGAG GAUGAUCAGC CACACUGGGA CUGAGACACG
GCCCAGACUC CUACGGGAGG CAGCAGUGGG GAAUAUUGGA CAAUGGGCGA
AAGCUGAUCC AGCAAUGCCG CGUGAGUGAU GAAGGCCUUA GGGUUGUAAA
GCUCUUUU-A CCAGGGAUGA -----UAA-- --UGACAGUA C-CUG-GAGA
AUAAGCUCCG GCUAACUCCG UGCCAGCAGC CGCGGUAAUA CGGAGGGA-G
CUAGCGUUGU UCGGAAUUAC UGGGCGUAAA GCGCACGUAG GCGGCCAUUC
AAGUCAGAGG UGAAAGCCCG GGGCUCAACC CCGGAACUGC CUUUGAAACU
AG-AUGGCUU G-AAUCUUGG AGAGGCGAGU GGAAUUCCGA GUGUAGAGGU
GAAAUUCGUA GAUAUUCGGA AGAACACCAG UGGCGAAGGC GACUCGCUGG
ACAAGUAUUG ACGCUGAGGU GCGAAAGCGU GGG-GAGCAA ACAGGAUUAG
AUACCCUGGU AGUCCACGCC GUAAACGAUG AUAACUAGCU GUCCGGGUUC
AUGGAA-CUU GGGUGGCGCA GCUAACGCAU UAAGUUAUCC GCCUGGGGAG
UACGGUCGCA AGAUUAAAAC UCAAA-GGAA UUGACGGGGG -CCUGCACAA
GCGGUGGAGC AUGUGGUUUA AUUCGAAGCA ACGCGCAGAA CCUUACCAGC
GUUUGACAUG UCUAGU---A -UG-U-UUCC CAGAGAUGGG UUACUU-CAG
UUCGGCUGGC UAGAACACAG GUGCUGCAUG GCUGUCGUCA GCUCGUGUCG
UGAGAUGUUG GGUUAAGUCC CGCAACGAGC GCAACCCUCG UCUUUAGUUG
CCAUCAU-UU A-GUUGGGCA CUCUAAAGAA ACCGCCGGUG AUAAGCCG-G
AGGAAGGUGG GGAUGACGUC AAGUCCUCAU GGCCCUUAC- ACGCUGGGCU
ACACACGUGC UACAAUGGCG GUGACAGUGA GC-AGCUAGA UCGCGAGAUC
AUGCUAA-UC UCA-AAAAGC CGUCUCAGUU CGGAUUGUUC UCUGCAACU-
CGAGAGCAUG AAGGCGGAAU CGCUAGUAAU CGCGGAUCAG CAUGCCGCGG
UGAAUACGUU -CCCAGG
>CanNeoe4        1289 bp          rna
GUCGAACGAA UUGU------ -------AGC U-AUAG-UUU -A-CUAU-AG
UU-------- ------AC-A -GUUAGUGGC AGACGGGUGA GUAAUGCAUA
GGAAUCUGCC UAGUAGUAUG GAAUAGCUGU UAGAAAUGAC AGGUAAUACC
GUAUA-AUCC C-UGCG-GGG GAAAGA---- ---------- ----------
---------- ---------- ------UUUA ---------- ----------
---------- ---------- ---------- ---------- ----------
---------- ---------- ---------- ---------- ----------
---------- ---------- ---------- -----UCGCU AUUAGAUGAG
CCUAUGUUAG AUUAGCUAGU UGGUA-AGGU AAUGGCUUAC CAAGGCUAUG
AUCUAUAGCU GGUCUGAGAG GACGAUCAGC CACACUGGAA CUGAGAUACG
GUCCAGACUC CUACGGGAGG CAGCAGUGGG GAAUAUUGGA CAAUGGGCGC
AAGCUGAUCC AGCUAUGCCG CAUGAGUGAA GAAGGCCUUA GGGUUGUAAA
ACUCUUUC-A GCAGGGAAGA -----UAA-- --UGACGGUA C-CUG-CAGA
AGAAGUCCCG GCAAACUCCG UGCCAGCAGC CGCGGUAAUA CGGAGGGG-G
CAAGCGUUGU UCGGAAUUAU UGGGCGUAAA GGGCAUGUAG GCGGUUUAAU
AAGUUAAAAG UGAAAUACCA GGGCUUAACC UUGGAGCUGC UUUUAAUACU
AUUUAAACUA G-AGAUCGAG AGAGGAUAGU GGAAUUCCUA GUGUAGAGGU
GAAAUUCGUA GAUAUUAGGA GGAACACCAG UGGCGAAGGC GACUAUCUGG
CUCAGUUCUG ACGCUGAGGU GCGAAAGCGU GGG-GAGCAA ACAGGAUUAG
AUACCCUGGU AGUCCACGCU GUAAACUAUG AGUGCUAAAU GUGGGGAUAU
UU--UA-UCU CUGUAUUGUA GCUAACGCGU UAAGCACUCC GCCUGGGGAC
UACGGUCGCA AGACUAAAAC UCAAA-GGAA UUGACGGGGA -CCCGCACAA
GCGGUGGAGC AUGUGGUUUA AUUCGAUGCA ACGCGAAAAA CCUUACCACU
UUUUGACAUG AAGGUC---G -UA-U-CUUU UCUAACCGGA AGAG-U-CAG
UUUGGCUGGA CCUUACACAG GUGCUGCAUG GCUGUCGUCA GCUCGUGUCG
UGAGAUGUUG GGUUAAGUCC CGCAACGAGC GUAACCCUUG UCCUUAGUUG
CCAACAGGUA AUGCUGGGAA CUCUAAGGAA ACUGCCAGUG AUAAACUG-G
AGGAAGGUGA GGAUGAUGUC AAGUCAGCAC GGCCCUUAU- AAGGUGGGCU
ACACACGUGC UACAAUGGUA ACUACAAUAG GU-UGCAAGA UCGCAAGAUU
GAGCUAA-UC CAU-AAAAGU UAUCUCAGUU CGGAUUGUUC UCUGUAACU-
CGAGAGCAUG AAGCCGGAAU CGCUAGUAAU CGUGGAUCAG CAUGCCACGG
UGAAUACGUU -CUCGGG
>WolEndo7        1289 bp          rna
GUCGAACGGA GUUA------ -------UAU U-GUAG-CUU -G-CUAU-GG
UA-------- ------UA-A -CUUAGUGGC AGACGGGUGA GUAAUGUAUA
GGAAUCUACC UAGUAGUACG GAAUAAUUGU UGGAAACGGC AACUAAUACC
GUAUA-CGCC C-UACG-GGG GAAAAA---- ---------- ----------
---------- ---------- ------UUUA ---------- ----------
---------- ---------- ---------- ---------- ----------
---------- ---------- ---------- ---------- ----------
---------- ---------- ---------- -----UUGCU AUUAGAUGAG
CCUAUAUUAG AUUAGCUAGU UGGUG-GAGU AAUAGCCUAC CAAGGCAAUG
AUCUAUAGCU GAUCUGAGAG GAUGAUCAGC CACACUGGAA CUGAGAUACG
GUCCAGACUC CUACGGGAGG CAGCAGUGGG GAAUAUUGGA CAAUGGGCGA
AAGCUGAUCC AGCCAUGCCG CAUGAGUGAA GAAGGCCUUU GGGUUGUAAA
GCUCUUUU-A GUGAGGAAGA -----UAA-- --UGACGGUA C-UCA-CAGA
AGAAGUCCUG GCUAACUCCG UGCCAGCAGC CGCGGUAAUA CGGAGAGG-G
CUAGCGUUAU UCGGAAUUAU UGGGCGUAAA GGGCGCGUAG GCGGAUUAGU
AAGUUAAAAG UGAAAUCCCA AGGCUCAACC UUGGAAUUGC UUUUAAAACU
GC-UAAUCUA G-AGAUUGAA AGAGGAUAGA GGAAUUCCUA GUGUAGAGGU
GAAAUUCGUA AAUAUUAGGA GGAACACCAG UGGCGAAGGC GUCUAUCUGG
UUCAAAUCUG ACGCUGAGGC GCGAAGGCGU GGG-GAGCAA ACAGGAUUAG
AUACCCUGGU AGUCCACGCU GUAAACGAUG AAUGUUAAAU AUGGGAAG-U
UUUA-C-UUU CUGUAUUACA GCUAACGCGU UAAACAUUCC GCCUGGGGAC
UACGGUCGCA AGAUUAAAAC UCAAA-GGAA UUGACGGGGA -CCCGCACAA
GCGGUGGAGC AUGUGGUUUA AUUCGAUGCA ACGCGAAAAA CCUUACCACU
CCUUGACAUG GAAAUU---A -UA-C-CUAU UCGAAGGGAU AGGG-U-CGG
UUCGUCCGGG UUUCACACAG GUGUUGCAUG GCUGUCGUCA GCUCGUGUCG
UGAGAUGUUG GGUUAAGUCC CGCAACGAGC GCAACCCUCA UCCUUAGUUA
CCAUCAGGUA AUGCUGGGGA CUUUAAGGAA ACUGCCAGUG AUAAACUG-G
AGGAAGGUGG GGAUGAUGUC AAGUCAUCAU GGCCCUUAU- GGAGUGGGCU
ACACACGUGC UACAAUGGUG GCUACAAUGG GC-UGCAAAG UCGCGAGGCU
AAGCUAA-UC CCUUAAAAGC CAUCUCAGUU CGGAUUGUAC UCUGCAACU-
CGAGUGCAUG AAGUUGGAAU CGCUAGUAAU CGUGGAUCAG CACGCCACGG
UGAAUACGUU -CUCGGG
>WolEndo8        1288 bp          rna
GUUGAACGGA GUUA------ -------UAU U-AUAA-CGA -G-UUAU-AG
UA-------- ------UA-A -CUGAGUAGC AGACGGGUGA GUAAUGUAUA
GGAAUCUACC UAGUAGUACG GAAUAAUUGU UGGAAACGGC AACUAAUACC
GUAUA-CGCC C-UACG-GGG GAAAGA---- ---------- ----------
---------- ---------- ------UUUA ---------- ----------
---------- ---------- ---------- ---------- ----------
---------- ---------- ---------- ---------- ----------
---------- ---------- ---------- -----UUGCU AUUAGAUGAG
CCUAUAUUAG AUUAGCUAGU UGGUA-GGGU AAUGGCCUAC CAAGGCAGUA
AUCUAUAGCU GAUCUGAGAG GAUGAUCAGC CACACUGGAA CUGAGAUACG
GUCCAGACUC CUACGGGAGG CAGCAGUGGG GAAUAUUGGA CAAUGGGCGA
AAGCUGAUCC AGCCAUGCCG CAUGAGUGAA GAAGGCCUUU GGGUUGUAAA
GCUCUUUC-A GUGAGGAAGA -----UAA-- --UGACGGUA C-UCA-CAGA
AGAAGUCCUG GCUAACUCCG UGCCAGCAGC CGCGGUAAUA CGGAGAGG-G
CUAGCGUUAU UCGGAAUUAU UGGGCGUAAA GGGCGCGUAG GCUGAUUAGU
AAGUUAAAAG UGAAAUCCCA AAGCUUAACU UUGGAAUUGC UUUUAAAACU
GU-UAAUCUA G-AGGUUGAA AGAGGAUAGA GGAAUUCCUA GUGUAGAGGU
GAUAUUCGUA AAUAUUAGGA GGAACACCAG UGGCGAAGGC GUCUAUCUGG
UUCAAAUCUG ACGCUGAGGC GCGAAGGCGU GGG-GAGCAA ACAGGAUUAG
AUACCCUGGU AGUCCACGCU GUAAACGAUG AAUGUUAAAU AUGGGAAGU-
UU--AC-UUU CUGUAUUACA GCUAACGCGU UAAACAUUCC GCCUGGGGAC
UACGAUCGCA AGAUUAAAAC UCAAA-GGAA UUGACGGGGA -CCCGCACAA
GCGGUGGAGC AUGUGGUUUA AUUCGAUGCA ACGCGAAAAA CCUUACCACU
CCUUGACAUG GGAAUU---A -UU-C-CUAU UCGAAGGAAU AGGG-U-CGG
UUCGGCCGAA UUUCACACAG GUGUUGCAUG GCUGUCGUCA GCUCGUGUCG
UGAGAUGUUG GGUUAAGUCC CGCAACGAGC GUAACCCUCA UCCUUAGUUA
CCAUCAGGUA AUGCUGGGGA CUUUAAGGAA ACUGCUAGUG AUAAACUG-G
AGGAAGGUGG GGAUGAUGUC AAGUCAUCAU GGCCCUUAU- GGAGUGGGCU
ACACACGUGC UACAAUGGUG GCUACAAUGG GC-UGCAAAG UCGCGAGGCC
AAGCUAA-UC CCUUAAAAGC CAUCUCAGUU CGGAUUGUAC UCUGCAACU-
CGAGUGCAUG AAGUUGGAAU CGCUAGUAAU CGUGGAUCAG CAUGCCACGG
UGAAUACGUU -CUCGGG
>EhrCanis        1290 bp          rna
GUCGAACGGA CAAU------ -------UAU UUAUAGCCUC UGGCUAU-AG
GA-A------ ------AU-U -GUUAGUGGC AGACGGGUGA GUAAUGCGUA
GGAAUCUACC UAGUAGUACG GAAUAGCCAU UAGAAAUGGU GGGUAAUACU
GUAUA-AUCC C-CGAG-GGG GAAAGA---- ---------- ----------
---------- ---------- ------UUUA ---------- ----------
---------- ---------- ---------- ---------- ----------
---------- ---------- ---------- ---------- ----------
---------- ---------- ---------- -----UCGCU AUUAGAUGAG
CCUACGUUAG AUUAGCUAGU UGGUG-AGGU AAUGGCUUAC CAAGGCUAUG
AUCUAUAGCU GGUCUGAGAG GACGAUCAGC CACACUGGAA CUGAGAUACG
GUCCAGACUC CUACGGGAGG CAGCAGUGGG GAAUAUUGGA CAAUGGGCGA
AAGCUGAUCC AGCUAUGCCG CGUGAGUGAA GAAGGCCUUC GGGUUGUAAA
ACUCUUUC-A AUAGGGAAGA -----UAA-- --UGACGGUA C-CUA-UAGA
AGAAGUCCCG GCAAACUCUG UGCCAGCAGC CGCGGUAAUA CGGAGGGG-G
CAAGCGUUGU UCGGAAUUAU UGGGCGUAAA GGGCACGUAG GUGGACUAGU
AAGUUAAAAG UGAAAUACCA AAGCUUAACU UUGGAGCGGC UUUUAAUACU
GC-UAGACUA G-AGGUCGAA AGAGGAUAGC GGAAUUCCUA GUGUAGAGGU
GAAAUUCGUA GAUAUUAGGA GGAACACCAG UGGCGAAGGC GGCUAUCUGG
UUCGAUACUG ACACUGAGGU GCGAAAGCGU GGG-GAGCAA ACAGGAUUAG
AUACCCUGGU AGUCCACGCU GUAAACGAUG AGUGCUAAAU GUGAGGAU--
UUU--A-UCU UUGUAUUGUA GCUAACGCGU UAAGCACUCC GCCUGGGGAC
UACGGUCGCA AGACU-AAAC UCAAA-GGAA UUGACGGGGA -CCCGCACAA
GCGGUGGAGC AUGUGGUUUA AUUCGAUGCU ACGCGAAAAA CCUUACCACU
UUUUGACAUG AAGGUC---G -UA-U-CCCU CCUAACAGGG GGAG-U-CAG
UUCGGCUGGA CCUUACACAG GUGCUGCAUG GUUGUCGUCA GCUCGUGUCG
UGAGAUGUUG GGUUAAGUCC CGCAACGAGC GCAACCCUCA UUCUUAGUUA
CCAACAGGUA AUGCUGGGCA CUCUAAGGAA ACUGCCAGUG AUAAACUG-G
AGGAAGGUGG GGAUGAUGUC AAAUCAGCAC GGCCCUUAU- AGGGUGGGCU
ACACACGUGC UACAAUGGCA ACUACAAUAG GU-UGCGAGA CCGCAAGGUU
UAGCUAA-UC CAU-AAAAGU UGUUUCAGUU CGGAUUGUUC UCUGAAACU-
CGAGAGCAUG AAGUCGGAAU CGCUAGUAAU CGUGGAUCAU CACGCCACGG
UGAAUACGUU -CUCGGG
>AnplOvi3        1287 bp          rna
GUCGAACGGA CCGU------ -------ACG C-GCAG-CUU -G-CUGC-GU
GU-------- ------AU-G -GUUAGUGGC AGACGGGUGA GUAAUGCAUA
GGAAUCUGCC UAGUAGUAUG GGAUAGCCAC UAGAAAUGGU GGGUAAUACU
GUAUA-AUCC C-UGCG-GGG GAAAGA---- ---------- ----------
---------- ---------- ------UUUA ---------- ----------
---------- ---------- ---------- ---------- ----------
---------- ---------- ---------- ---------- ----------
---------- ---------- ---------- -----UCGCU AUUAGAUGAG
CCUAUGUCAG AUUAGCUAGU UGGUG-GGGU AAUGGCCCAC CAAGGCUGUG
AUCUGUAGCU GGUCUGAGAG GAUGAUCAGC CACACUGGAA CUGAGACACG
GUCCAGACUC CUACGGGAGG CAGCAGUGGG GAAUAUUGGA CAAUGGGCGC
AAGCUGAUCC AGCUAUGCCG CGUGAGUGAG GAAGGCCUUA GGGUUGUAAA
ACUCUUUC-A GUAGGGAAGA -----UAA-- --UGACGGUA C-CUA-CAGA
AGAAGUCCCG GCAAACUCCG UGCCAGCAGC CGCGGUAAUA CGGAGGGG-G
CAAGCGUUGU UCGGAAUUAU UGGGCGUAAA GGGCAUGUAG GCGGUUUGGU
AAGUUAAAGG UGAAAUACCA GGGCUUAACC CUGGGGCUGC UUUUAAUACU
GC-AGGACUA G-AGUCCGGA AGAGGAUAGC GGAAUUCCUA GUGUAGAGGU
GAAAUUCGUA GAUAUUAGGA GGAACACCAG UGGCGAAGGC GGCUGUCUGG
UCCGGUACUG ACGCUGAGGU GCGAAAGCGU GGG-GAGCAA ACAGGAUUAG
AUACCCUGGU AGUCCACGCU GUAAACGAUG AGUGCUGAAU GUGGGGGCU-
UU--UG-CCU CUGUGUUGUA GCUAACGCGU UAAGCACUCC GCCUGGGGAC
UACGGUCGCA AGACUAAAAC UCAAA-GGAA UUGACGGGGA -CCCGCACAA
GCGGUGGAGC AUGUGGUUUA AUUCGAUGCA ACGCGAAAAA CCUUACCACU
UCUUGACAUG GAGGCU---A -GA-U-CCUU CUUAACGGAA GGGC-G-CAG
UUCGGCUGGG CCUCGCACAG GUGCUGCAUG GCUGUCGUCA GCUCGUGUCG
UGAGAUGUUG GGUUAAGUCC CGCAACGAGC GUAACCCUCA UCCUUAGUUA
CCAGCGGGUA AUGCCGGGCA CUUUAAGGAA ACUGCCAGUG AUAAACUG-G
AGGAAGGUGG GGAUGAUGUC AAGUCAGCAC GGCCCUUAU- GGGGUGGGCU
ACACACGUGC UACAAUGGCG ACUACAAUAG GU-UGCAACG UCGCAAGGCU
GAGCUAA-UC CGU-AAAAGU CGUCUCAGUU CGGAUUGUCC UCUGUAACU-
CGAGGGCAUG AAGUCGGAAU CGCUAGUAAU CGUGGAUCAG CAUGCCACGG
UGAAUACGUU -CUCGGG
>DevNeptu        1268 bp          rna
GUCGAACGGU C--------- ---------- ----UC-UUC -G-GA-----
---------- ---------- -GGCAGUGGC AGACGGGUGA GUAACGCGUG
GGAAUCUACC UAGUUCUACG GAACAACAGA GGGAAACUUC UGCUAAUACC
GUAUA-CGCC C-UCCG-GGG GAAAGA---- ---------- ----------
---------- ---------- ------UUUA ---------- ----------
---------- ---------- ---------- ---------- ----------
---------- ---------- ---------- ---------- ----------
---------- ---------- ---------- -----UCGGA AUUAGAUGAG
CCCGCGUAAG AUUAGCUAGU UGGUG-GGGU AAUGGCCUAC CAAGGCGACG
AUCUUUAGCU GGUCUGAGAG GAUGAUCAGC CACACUGGGA CUGAGACACG
GCCCAGACUC CUACGGGAGG CAANAGUGGG GAAUAUUGGA CAAUGGGCGC
AAGCUGAUCC AGCCAUGCCG CGUGAGUGAU GAAGGCCUUA GGGUUGUAAA
GCUCUUUC-A GUGGGGAAGA -----UAA-- --UGACGGUA C-CCA-CAGA
AGAAGCCCCG GCUAACUUCG UGCCAGCAGC CGCGGUAAUA CGAAGGGG-G
CUAGCGUUGU UCGGAUUUAC UGGGCGUAAA GCGCACGUAG GCGGAUUGGU
CAGUUAGAGG UGAAAUCCCG AAGCUCAACU UCGGAACUGC CUUUAAUACU
GC-CAAUCUA G-AGUCCGGA AGAGGUGAGU GGAACUCCUA GUGUAGAGGU
GGAAUUCGUA GAUAUUAGGA AGAACACCAG UGGCGAAGGC GGCUCACUGG
UCCGGUACUG ACGCUGAGGU GCGAAAGCGU GGG-GAGCAA ACAGGAUUAG
AUACCCUGGU AGUCCACGCC GUAAACUAUG AGAGCUAGCC GUUGGGUGGU
UUA-CC-ACU CAGUGGCGCA GCUAACGCAU UAAGCUCUCC GCCUGGGGAG
UACGGUCGCA AGAUUAAAAC UCAAA-GGAA UUGACGGGGG -CCCGCACAA
GCGGUGGAGC AUGUGGUUUA AUUCGAAGCA ACGCGAAGAA CCUUACCAGC
CCUUGACAUG GCAGG----A -CG-A-UUUC CGGAGACGGA UUUCUU-CAC
UUCG-GUGAC CUGCACACAG GUGCUGCAUG GCUGUCGUCA GCUCGUGUCG
UGAGAUGUUG GGUUAAGUCC CGCAACGAGC GCAACCCUCG UUCCUAGUUG
CCAUCAU-UU A-GUUGGGCA CUCUAGGGAG ACUGCCGGUG AUAAGCCG-G
AGGAAGGUGG GGAUGACGUC AAGUCAUCAU GGCCCUUAU- GGGCUGGGCU
ACACACGUGC UACAAUGGUG GUGACAGAGG GC-AGCUAGU CCGCGAGGAC
GUGCUAA-UC CCA-AAAAGC CAUCUCAGUU CGGAUUGCAC UCUGCAACU-
CGAGUGCAUG AAGUUGGAAU CGCUAGUAAU CGCAGAUCAG CAUGCUGCGG
UGAAUACGUU -CCCGGG
>CauMirab        1264 bp          rna
GUCGAACGAU C--------- ---------- -----C-UUC -G-G------
---------- ---------- -GAUAGUGGC GGACGGGUGA GUAACACGUG
GGAACGUGCC CUUUGGUUCG GAACAACUCA GGGAAACUUG AGCUAAUACC
GAAUG-UGCC C-UUCG-GGG GAAAGA---- ---------- ----------
---------- ---------- ------UUUA ---------- ----------
---------- ---------- ---------- ---------- ----------
---------- ---------- ---------- ---------- ----------
---------- ---------- ---------- -----UCGCC AUUGGAGCGG
CCCGCGUCUG AUUAGCUAGU UGGUG-AGGU AAAGGCUCAC CAAGGCUACG
AUCAGUAGCU GGUCUGAGAG GAUGAUCAGC CACAUUGGGA CUGAGACACG
GCCCAAACUC CUACGGGAGG CAGCAGUGGG GAAUCUUGCG CAAUGGGCGA
AAGCUGACGC AGCCAUGCCG CGUGAAUGAU GAAGGUCUUA GGAUUGUAAA
AUUCUUUC-A CCGGGGACGA -----UAA-- --UGACGGUA C-CCG-GAGA
AGAAGCCCCG GCUAACUUCG UGCCAGCAGC CGCGGUAAUA CGAAGGGG-G
CUAGCGUUGC UCGGAAUUAC UGGGCGUAAA GGGCGCGUAG GCGGACAGUU
UAGUCAGAGG UGAAAGCCCA GGGCUCAACC UUGGAAUUGC CUUUGAUACU
GG-CUGUCUU G-AGUACGGA AGAGGUGUGU GGAACUCCGA GUGUAGAGGU
GAAAUUCGUA GAUAUUCGGA AGAACACCAG UGGCGAAGGC GACACACUGG
UCCGUUACUG ACGCUGAGGC GCGAAAGCGU GGG-GAGCAA ACAGGAUUAG
AUACCCUGGU AGUCCACGCC GUAAACGAUG AGUGCUAGUU GUCGGCAUGC
AUG-CA-UGU CGGUGACGCA GCUAACGCAU UAAGCACUCC GCCUGGGGAG
UACGGUCGCA AGAUUAAAAC UCAAA-GGAA UUGACGGGGG -CCCGCACAA
GCGGUGGAGC AUGUGGUUUA AUUCGAAGCA ACGCGCAGAA CCUUACCACC
UUUUGACAUG CCUGG----A -CC-G-C-UG CAGAGAUGCA -GUUUU-CCC
UUCG-GGGAC CAGGACACAG GUGCUGCAUG GCUGUCGUCA GCUCGUGUCG
UGAGAUGUUG GGUUAAGUCC CGCAACGAGC GCAACCCACG CCAUUAGUUG
CCAUCAU-UU A-GUUGGGCA CUCUAAUGGG ACCGCCGGUG GUAAGCCG-G
AGGAAGGUGU GGAUGACGUC AAGUCCUCAU GGCCCUUAC- AGGGUGGGCU
ACACACGUGC UACAAUGGCG ACUACAGAGG GC-UGCAAGC CAGCGAUGGU
GAGCCAA-UC CCU-AAAAGU CGUCUCAGUU CGGAUUGUUC UCUGCAACU-
CGAGAGCAUG AAGUUGGAAU CGCUAGUAAU CGCGGAUCAG CAUGCCGCGG
UGAAUACGUU -CCCGGG
>MagGryph        1268 bp          rna
GUCGAACGAA G--------- ---------- ----UC-UUC -G-GA-----
---------- ---------- -CUUAGUGGC GCACGGGUGA GUAACACGUG
GGAAUAUACC UUUCGCUGGG GGAUAACAUC GGGAAACUGA UGCUAAUACC
GCAUA-CGCC C-UACG-GGG GAAAGA---- ---------- ----------
---------- ---------- ------UUUA ---------- ----------
---------- ---------- ---------- ---------- ----------
---------- ---------- ---------- ---------- ----------
---------- ---------- ---------- -----UCGGC GAGAGAUUAG
CCCGCGUCCG AUUAGGUAGU UGGUG-AGGU AACGGCUCAC CAAGCCUGCG
AUCGGUAGCU GGUCUGAGAG GAUGAUCAGC CACACUGGGA CUGAGACACG
GCCCAGACUC CUACGGGAGG CAGCAGUGGG GAAUAUUGGA CAAUGGGCGC
AAGCUGAUCC AGCCAUGCCG CGUGAGUGAU GAAGGCCUUA GGGUUGUAAA
GCUCUUUC-G ACGGGGACGA -----UGA-- --UGACGGUA C-CCG-UAGA
AGAAGCCCCG GCUAACUUCG UGCCAGCAGC CGCGGUAAUA CGAAGGGG-G
CUAGCGUUGU UCGGAAUUAC UGGGCGUAAA GCGCACGCAG GCGGUUCGAU
CAGUCAGAAG UGAAAGCCCC GGGCUUAACC UGGGAACUGC UUUUGAUACU
GU-CGAGCUU G-AAUCACGG AGAGGGUAGU GGAAUUCCGA GUGUAGAGGU
GAAAUUCGUA GAUAUUCGGA AGAACACCAG UGGCGAAGGC GACUACCUGG
CCGUCGAUUG ACGCUCAUGU GCGAAAGCGU GGG-GAGCAA ACAGGAUUAG
AUACCCUGGU AGUCCACGCC GUAAACGAUG AGUGCUAGUU GUUGGGGUGC
AUG-CA-CCU CAGUGACGCA GCUAACGCGU UAAGCACUCC GCCUGGGGAG
UACGGCCGCA AGGUUAAAAC UCAAA-GGAA UUGACGGGGG -CCCGCACAA
GCGGUGGAGC AUGUGGUUUA AUUCGAAGCA ACGCGCAGAA CCUUACCAGC
CUUUGACAUG GAACGU---A -UGAU-C-AC CAGAGAUGGU -GACUU-GUC
UUCG-GACGC GUUCACACAG GUGCUGCAUG GCUGUCGUCA GCUCGUGUCG
UGAGAUGUUG GGUUAAGUCC CGCAACGAGC GCAACCCUCA UCUUCAGUUG
CCAUCAU-UU A-GUUGGGCA CUCUGAAGAA ACUGCCGGUG ACAAGCCG-G
AGGAAGGUGG GGAUGACGUC AAGUCCUCAU GGCCCUUAC- GGGCUGGGCU
ACACACGUGC UACAAUGGUG GUGACAAUGG GU-UGCUAAC CCGCGAGGGC
CAGCUAA-UC UCC-AAAAGC CAUCUCAGUU CGGAUUGUAC UCUGCAACU-
CGAGUGCAUG AAGUCGGAAU CGCUAGUAAU CGUGGAUCAG CAUGCCACGG
UGAAUACGUU -CCCGGG
>RhzLeg15        1265 bp          rna
GUCGAGCGCC C--------- ---------- -----C-GCA -A-G------
---------- ---------- -GGGAGCGGC AGACGGGUGA GUAACGCGUG
GGAAUCUACC CUUGACUACG GAAUAACGCA GGGAAACUUG UGCUAAUACC
GUAUG-UGUC C-UUCG-GGA GAAAGA---- ---------- ----------
---------- ---------- ------UUUA ---------- ----------
---------- ---------- ---------- ---------- ----------
---------- ---------- ---------- ---------- ----------
---------- ---------- ---------- -----UCGGU CAAGGAUGAG
CCCGCGUUGG AUUAGCUAGU UGGUG-GGGU AAAGGCCUAC CAAGGCGACG
AUCCAUAGCU GGUCUGAGAG GAUGAUCAGC CACAUUGGGA CUGAGACACG
GCCCAAACUC CUACGGGAGG CAGCAGUGGG GAAUAUUGGA CAAUGGGCGC
AAGCUGAUCC AGCCAUGCCG CGUGAGUGAU GAAGGCCCUA GGGUUGUAAA
GCUCUUUC-A CCGGAGAAGA -----UAA-- --UGACGGUA U-CCG-GAGA
AGAAGCCCCG GCUAACUUCG UGCCAGCAGC CGCGGUAAUA CGAAGGGG-G
CUAGCGUUGU UCGGAAUUAC UGGGCGUAAA GCGCACGUAG GCGGAUCGAU
CAGUCAGGGG UGAAAUCCCA GGGCUCAACC CUGGAACUGC CUUUGAUACU
GU-CGAUCUG G-AGUAUGGA AGAGGUGAGU GGAAUUCCGA GUGUAGAGGU
GAAAUUCGUA GAUAUUCGGA GGAACACCAG UGGCGAAGGC GGCUCACUGG
UCCAUUACUG ACGCUGAGGU GCGAAAGCGU GGG-GAGCAA ACAGGAUUAG
AUACCCUGGU AGUCCACGCC GUAAACGAUG AAUGUUANCC GUCGGGCAGU
AUA-CU-GUU CGGUGGCGCA GCUAACGCAU UAAACAUUCC GCCUGGGGAG
UACGGUCGCA AGAUUAAAAC UCAAA-GGAA UUGACGGGGG -CCCGCACAA
GCGGUGGAGC AUGUGGUUUA AUUCGAAGCA ACGCGCAGAA CCUUACCAGC
CCUUGACAUG CCCGG----C -UA-C-U-UG CAGAGAUGCA -AGGUU-CCC
UUCG-GGGAC CGGGACACAG GUGCUGCAUG GCUGUCGUCA GCUCGUGUCG
UGAGAUGUUG GGUUAAGUCC CGCAACGAGC GCAACCCUCG CCCUUAGUUG
CCAGCAU-UC A-GUUGGGCA CUCUAAGGGG ACUGCCGGUG AUAAGCCGAG
AGGAAGGUGG GGAUGACGUC AAGUCCUCAU GGCCCUUAC- GGGCUGGGCU
ACACACGUGC UACAAUGGUG GUGACAGUGG GC-AGCGAGC ACGCGAGUGU
GAGCUAA-UC UCC-AAAAGC CAUCUCAGUU CGGAUUGCAC UCUGCAACU-
CGAGUGCAUG AAGUUGGAAU CGCUAGUAAU CGCGGAUCAG CAUGCCGCGG
UGAAUACGUU -CCCGGG
>NtrWino9        1271 bp          rna
GUCGAACGGG C--------- ---------- ---GUA-GCA -A-UAC----
---------- ---------- -GUCAGUGGC AGACGGGUGA GUAACGCGUG
GGAACGUACC UUUUGGUUCG GAACAACCCA GGGAAACUUG GGCUAAUACC
GGAUA-AGCC C-UUAC-GGG GAAAGA---- ---------- ----------
---------- ---------- ------UUUA ---------- ----------
---------- ---------- ---------- ---------- ----------
---------- ---------- ---------- ---------- ----------
---------- ---------- ---------- -----UCGCC GAAAGAUCGG
CCCGCGUCUG AUUAGCUUGU UGGUG-AGGU AACGGCUCAC CAAGGCGACG
AUCAGUAGCU GGUCUGAGAG GAUGAUCAGC CACAUUGGGA CUGAGACACG
GCCCAAACUC CUACGGGAGG CAGCAGUGGG GAAUAUUGGA CAAUGGGCGC
AAGCUGAUCC AGCCAUGCCG CGUGAGUGAU GAAGGCCCUA GGGUUGUAAA
GCUCUUUU-G UGCGGGAAGA -----UAA-- --UGACGGUA C-CGC-AAGA
AUAAGCCCCG GCUAACUUCG UGCCAGCAGC CGCGGUAAUA CGAAGGGG-G
CUAGCGUUGC UCGGAAUUAC UGGGCGUAAA GGGUGCGUAG GCGGGUCUUU
AAGUCAGGGG UGAAAUCCUG GAGCUCAACU CCAGAACUGC CUUUGAUACU
GA-GGAUCUU G-AGUUCGGG AGAGGUGAGU GGAACUGCGA GUGUAGAGGU
GAAAUUCGUA GAUAUUCGCA AGAACACCAG UGGCGAAGGC GGCUCACUGG
CCCGAUACUG ACGCUGAGGC ACGAAAGCGU GGG-GAGCAA ACAGGAUUAG
AUACCCUGGU AGUCCACGCC GUAAACGAUG AAUGCCAGCC GUUAGUGGGU
UUA-CU-CAC UAGUGGCGCA GCUAACGCUU UAAGCAUUCC GCCUGGGGAG
UACGGUCGCA AGAUUAAAAC UCAAA-GGAA UUGACGGGGG -CCCGCACAA
GCGGUGGAGC AUGUGGUUUA AUUCGACGCA ACGCGCAGAA CCUUACCAGC
CCUUGACAUG UCCAUG---A CCG-G-U-CG CAGAGAUGUG -ACCUU-CUC
UUCG-GAGCA UGGAGCACAG GUGCUGCAUG GCUGUCGUCA GCUCGUGUCG
UGAGAUGUUG GGUUAAGUCC CGCAACGAGC GCAACCCCCG UCCUUAGUUG
CUACCAU-UU A-GUUGAGCA CUCUAAGGAG ACUGCCGGUG AUAAGCCGCG
AGGAAGGUGG GGAUGACGUC AAGUCCUCAU GGCCCUUAC- GGGCUGGGCU
ACACACGUGC UACAAUGGCG GUGACAAUGG GA-AGCAAAG GGGUGACCCC
UAGCAAA-UC UCA-AAAAAC CGUCUCAGUU CGGAUUGGGC UCUGCAACC-
CGAGCCCAUG AAGUUGGAAU CGCUAGUAAU CGUGGAUCAG CAUGCCACGG
UGAAUACGUU -CCCGGG
>NrcSenne        1281 bp          rna
GUCGAACGGA AUCA------ ---------A A-GCUG-CUU -G-CAGC-CU
---------- ------UG-G -UCCCGUGGC AGACGGGUGC GUAACGCGUG
GGAACUUGCC UGGUAGUAGG GAAUAACCAG UGGAAACAUU GGGCAACACC
CUAUA-CGCC C-UGAG-GGG GAAA-A---- ---------- ----------
---------- ---------- ------UUUA ---------- ----------
---------- ---------- ---------- ---------- ----------
---------- ---------- ---------- ---------- ----------
---------- ---------- ---------- -----UUGCU AUCAGAUAGG
CCCGCGUUAG AUUAGCUAGU UGGUG-GGGU AAUGGCCUAC CAAGGCGACG
AUCUAUAGCU GGUCUGAGAG GAUGAUCAGC CACACUGGAA CUGAGACACG
GUCCAGACUC CUACGGGAGG CAGCAGUGAG GAAUAUUGGA CAAUGGGCGA
AAGCUGAUCC AGCCAUACCG CAUGAGUGAU GAAGGCCCUU GGGUUGUAAA
GCUCUUUU-A GUGGGGAAGA -----UAG-- --UGACGGUA C-CCA-CAGA
AGAAGUCCCG GCUAACUCCG UGCCAGCAGC CGCGGUAAUA CGGAGGGG-G
CUAGCGUUGU UCGGAAUUAC UGGGCGUAAA GGGUGCGUAG GCGGUCCCGU
AAGUUAGGUG UGAAAUCCUU GGGCUUAACC CAGGAACUGC AUUUAAAACU
GC-GGGACUC G-AACGUGAG AGAGGGCAAU GGAAUUUUUG GUGUAGGGGU
GAAAUCCGUA GAUAUCAAGA GGAACGUCAG GGGCGAAAGC GAUUGCCUGG
AUCACAGUUG ACGCUGAGGC ACGAAAGCGU GGG-GAGCAA ACAGGAUUAG
AUACCCUGGU AGUCCACGCU GUAAACGAUG AGUGUUAAAA GUGGGUUA--
-UU--U-UAU CUGCUUUGUA GCUAACGCGU UAAACACUCC GCCUGGGGAC
UACGGUCGCA AGACUAAAAC UCAAA-GGAA UUGACGGGGA -CUCGCACAA
GCGGUGGAGU AUGUGGUUUA AUUCGAUGCA ACGCGAAAAA CCUUACCAUA
CCUUGACAUG UGGAUC---G -UA-U-CCCU CUGAAGGGAG GGAG-U-CAG
UUCGGCUGGA UCCAACACAG GUGUUGCAUG GCUGUCGUCA GCUCGUGUCG
UGAGAUGUUG GGUUAAGUCC CGCAACGAGC GCAACCCUCA UCCUUAGUUG
CCAGCGGUUC G-GCCGGGAA CUUUAAGGAA ACUGCCAGUG ACAAGCUG-G
AGGAAGGUGG GGACGACGUC AAGUCAUCAU GGCCCUUAU- GGUAUGGGCU
ACACACGUAC UACAAUGGCA ACUACAAUGG GCUAGCUACA CCGUAAGGUG
AUGCAAA-UC UCCUAAAAGU UGUCUCAGUA CGGAUUGCCU UCUGCAACU-
CGAAGGCAUG AAGUUGGAAU CGCUAGUAAU CGCAGAUCAG CAUGCUGCGG
UGAAUACGUU -CUCGGG
>AnpPlat9        1288 bp          rna
GUCGAACGGA UUUU------ -------UGU C-GUAG-CUU -G-CUAU-GA
UA-------- ------AA-A -AUUAGUGGC AGACGGGUGA GUAAUGCAUA
GGAAUCUACC UAGUAGUAUG GGAUAGCCAC UAGAAAUGGU GGGUAAUACU
GUAUA-AUCC C-UGCG-GGG GAAAGA---- ---------- ----------
---------- ---------- ------UUUA ---------- ----------
---------- ---------- ---------- ---------- ----------
---------- ---------- ---------- ---------- ----------
---------- ---------- ---------- -----UCGCU AUUAGAUGAG
CCUAUGUUAG AUUAGCUAGU UGGUA-GGGU AAAGGCCUAC CAAGGCAGUG
AUCUAUAGCU GGUCUGAGAG GAUGAUCAGC CACACUGGAA CUGAGAUACG
GUCCAGACUC CUACGGGAGG CAGCAGUGGG GAAUAUUGGA CAAUGGGCGC
AAGCUGAUCC AGCUAUGCCG CGUGAGUGAG GAAGGCCUUA GGGUUGUAAA
ACUCUUUC-A GUGGGGAAGA -----UAA-- --UGACGGUA C-CCA-CAGA
AGAAGUCCCG GCAAACUCCG UGCCAGCAGC CGCGGUAAUA CGGAGGGG-G
CAAGCGUUGU UCGGAAUUAU UGGGCGUAAA GGGCAUGUAG GCGGUUCGGU
AAGUUAAAGG UGAAAUGCCA GGGCUUAACC CUGGAGCUGC UUUUAAUACU
GC-CAGACUC G-AGUCCGGG AGAGGAUAGC GGAAUUCCUA GUGUAGAGGU
GAAAUUCGUA GAUAUUAGGA GGAACACCAG UGGCGAAGGC GGCUAUCUGG
UCCGGUACUG ACGCUGAGGU GCGAAAGCGU GGG-GAGCAA ACAGGAUUAG
AUACCCUGGU AGUCCACGCU GUAAACGAUG AGUGCUGAAU GUGGGGAC-G
UUUU-G-UCU CUGUGUUGUA GCUAACGCGU UAAGCACUCC GCCUGGGGAC
UACGGUCGCA AGACUAAAAC UCAAA-GGAA UUGACGGGGA -CCCGCACAA
GCGGUGGAGC AUGUGGUUUA AUUCGAUGCA ACGCGAAGAA CCUUACCACU
UCUUGACAUG GAGAUU---A -GA-U-CCUU CUUAACGGAA GGGC-G-CAG
UUCGGCUGGA UCUCGCACAG GUGCUGCAUG GCUGUCGUCA GCUCGUGUCG
UGAGAUGUUG GGUUAAGUCC CGCAACGAGC GUAACCCUCA UCCUUAGUUG
CCAGCGGGUU AAGCCGGGCA CUUUAAGGAG ACUGCCAGUG GUAAACUG-G
AGGAAGGUGG GGAUGAUGUC AAGUCAGCAC GGCCCUUAU- GGGGUGGGCU
ACACACGUGC UACAAUGGUG ACUACAAUAG GU-UGCAAUG UCGCAAGGCU
GAGCUAA-UC CGU-AAAAGU CAUCUCAGUU CGGAUUGUCC UCUGCAACU-
CGAGGGCAUG AAGUCGGAAU CGCUAGUAAU CGUGGAUCAG CAUGCCACGG
UGAAUACGUU -CUCGGG
>RosPacif        1249 bp          rna
GUCGAACGAA G--------- ---------- ----CC-UUC -G-GG-----
---------- ---------- -CUUAGUGGC GGACGGGUUA GUAACGCGUG
GGAACGUGCC UUUCACUACG GAAUAGUCCC GGGAAACUGG GUUUAAUACC
GUAUA-CGCC C-UUCG-GGG GAAAGA---- ---------- ----------
---------- ---------- ------AUU- ---------- ----------
---------- ---------- ---------- ---------- ----------
---------- ---------- ---------- ---------- ----------
---------- ---------- ---------- -----UCGGU GAAAGAUCGG
CCCGCGUUAG AUUAGGUAGU UGGUG-GGGU AAUGGCCUAC CAAGCCUACG
AUCUAUAGCU GGUUUUAGAG GAUGAUCAGC AACACUGGGA CUGAGACACG
GCCCAGACUC CUACGGGAGG CAGCAGUGGG GAAUCUUGGA CAAUGGGCGC
AAGCUGAUCC AGCCAUGCCG CGUGAGUGAU GAAGGCCUUA GGGUCGUAAA
GCUCUUUC-G CCAGGGAUGA -----UAA-- --UGACAGUA C-CUG-GUAA
AGAAACCCCG GCUAACUCCG UGCCAGCAGC CGCGGUAAUA CGGAGGGG-G
UUAGCGUUGU UCGGAAUUAC UGGGCGUAAA GCGCGCGUAG GCGGAUCGGA
AAGUUGGGGG UGAAAUCCCG GGGCUCAACC CCGGAACUGC CUCCAAAACU
AU-CGGUCUA G-AGUUCGAG AGAGGUGAGU GGAAUUCCGA GUGUAGAGGU
GAAAUUCGUA GAUAUUCGGA GGAACACCAG UGGCGAAGGC GGCUCACUGG
CUCGAUACUG ACGCUGAGGU GCGAAAGUGU GGG-GAGCAA ACAGGAUUAG
AUACCCUGGU AGUCCACACC GUAAACGAUG AAUGCCAGUC GUCGGGCAGU
AUA-CU-GUU CGGUGACACA CCUAACGGAU UAAGCAUUCC GCCUGGGGAG
UACGGUCGCA AGAUUAAAAC UCAAA-GGAA UUGACGGGGG -CCCGCACAA
GCGGUGGAGC AUGUGGUUUA AUUCGAAGCA ACGCGCAGAA CCUUACCAAC
CCUUGACAUC CUGAUC---G -CG-G-UUAC GAGAGAUCGU UUCCUU-CAG
UUCGGCUGGA UCAGUGACAG GUGCUGCAUG GCUGUCGUCA GCUCGUGUCG
UGAGAUGUUC GGUUAAGUCC GGCAACGAGC GCAACCCACA UCCCUAGUUG
CCAGCAGUUC G-GCUGGGCA CUCUAUGGAA ACUGCCCGUG AUAAGCGG-G
AGGAAGGUGU GGAUGACGUC AAGUCCUCAU GGCCCUUAC- GGGUUGGGCU
ACACACGUGC UACAAUGGCA GUGACAAUGG GU-------- ----------
----UAA-UC CCC-AAAAAC UGUCUCAGUU CGGAUUGGGG UCUGCAACU-
CGACCCCAUG AAGUCGGAAU CGCUAGUAAU CGCGUAACAG CAUGACGCGG
UGAAUACGUU -CCCGGG
>Unc02842        1249 bp          rna
GUCGAGCGAA UUCU------ --------AU --GGUG-CUU -G-CACU--A
U--------- ------AG-A -GUUAGCGGC AGACGGGUGA GUAAUACAUG
GGAAUCUACC UUAUAGUGUG GGAUAACAAA UGGAAACAAU UGCUAAUACC
ACAUAACAGC C-GAGA-GGC AAAAGA---- ---------- ----------
---------- ---------- ------UUUA ---------- ----------
---------- ---------- ---------- ---------- ----------
---------- ---------- ---------- ---------- ----------
---------- ---------- ---------- -----UCGCU AUAAGAUGAG
CCCUUGCGGG AUUAGUUAGU UGGUG-GGGU AAUGGCCUAC CAAGACUUCG
AUCUCUAGUU GGUCUGAGAG GAUGAUCAGC CACACUGGAA CUGAGACACG
GUCCAGACUC CUACGGGAGG CAGCAGUGGG GAAUUUUAGA CAAUGGGCGA
AAGCUGAUCU AGCAACGCCG CGUGAGUGAU GAAGGCCUUA CGGUUGUAAA
GCUCUUUU-A GUGGAGAA-- -----CAA-- -------CGC U-CCA-CAGA
AUAAGCCCCG GCUAACUUCG UGCCAGCAGC CGCGGUAAUA CGAAGGGG-G
CUAGCGUUAC UCGGAAUUAU UGGGCGUAAA GCGUGCGCAG GCGGAUAUAC
AAGUCGGAGG UGAAAUCCUU AAGCUCAACU UAAGAAGUGC UUUCGAAACU
GU-AUAUCUA G-AAUAUUAU AGGGGAUGAU GGAAUUCCUA GUGUAGGGGU
GAAAUCCGUA GAUAUUAGGA GGAACACCGA UGGCGAAGGC GAUCAUCUGG
GUAAUUAUUG ACGCUGUUGC ACGAAAGCGU GGG-GAGCAA ACAGGAUUAG
AUACCCUGGU AGUCCACGCA GUAAACGAUG AGUGCUAGGU GCUGGAU---
UUU----UUU CGGUGCCGAA GCUAACGCGU UAAGCACUCC GCCUGGGGAG
UACGGUCGCA AGACUAAAAC UUAAA-GGAA UUGACGGGGA -CCCGCACAA
GCGGUGGAAC AUGUGGUUUA AUUCGAUGCU ACGCGAAAAA CCUUACCAAG
UCUUGACAUG CUAAUC---A -UA-C-GCCU AAGAAACUAG GCGG-U-CAU
UUAG-UUGGA UUAG-CACAG GUGCUGCAUG GUUGUCGUCA GCUCGUGUCG
UGAGAUGUUG GGUUAAGUCC CGCAACGAGC GCAACCCUUG CCCUUAGUUA
CCAGCAU-UG A-GAUGGGGA CUUUAAGGGG ACUGCUAGCG AUAAGCUA-G
AGGAAGGUGG GGAUGAUGUC AAAUCAGCAU GGCCCUUAU- GGCUUGGGCU
ACACACGUGU UACAAUGGUG AUCACAAUGG GA-------- ----------
----CAA-UC CCU-AAAAAU CACCUCAGUU CGGAUUGUCU CCUGCAACU-
CGGAGACAUG AAGUCGGAAU CGCUAGUAAU CGCAGAUCAG CACGCUGCGG
UGAAUACGUU -CCCGGG
>Unc033mo        1284 bp          rna
GUCGAACGAG CAAG------ --------AG C-CGUA-GCA -A-UACG-GA
G--------- ------UUCU -GCUAGUGGC AAACGGGUGA GUAAUACAUG
GGAAUCUUCC CUAAAGACAG GAAUAACAGU UGGAAACGAC UGCUAAUACC
UGAUA-AUAC C-GAGA-GGU UAAAGA---- ---------- ----------
---------- ---------- ------UUUA ---------- ----------
---------- ---------- ---------- ---------- ----------
---------- ---------- ---------- ---------- ----------
---------- ---------- ---------- -----UCGCU UUAGGAUGAG
CCCAUGCAAG AUUAGCUAGU UGGUA-GGGU AAUGGCCUAC CAAGGCAACG
AUCUUUAGCU GGUCUGAGAG GAUGAUCAGC CACACUGGAA CUGAGACACG
GUCCAGACUC CUACGGGAGG CAGCAGUGGG GAAUAUUGGA CAAUGGGCGA
AAGCUGAUCC AGCGACGCCG CGUGGGUGAU GAAGGCCUUC GGGUUGUAAA
GCCCUUUC-G GUAGGGAAGA -----UGA-- --UGACGGUA C-CUA-CAAA
AGAAGCUCCG GCUAACUUCG UGCCAGCAGC CGCGGUAAUA CGAAGGGA-G
CUAGCGUUAC UCGGAAUUAU UGGGCGUAAA GCGUGCGUAG GCGGUUUUAU
AAGUUAGAAG UGAAAGCCUG GGGCUCAACC CUAGAAUUGC UUUUAAUACU
GU-AGAACUA G-AGUACUAG AUGGGAUAGC GGAAUUCCUA GUGUAGAGGU
AAAAUUCGUA GAUAUUAGGA GGAACACCGG UGGCGAAAGC GGCUAUCUGG
CUGGUUACUG ACGCUGUUGC ACGAAAGCGU GGG-GAGCAA ACAGGAUUAG
AUACCCUGGU AGUCCACGCC CUAAACGAUG AGUGCUAGAU AUCAGAAU--
UUA--U-UUU UGGUGUCGUA GCUAACGCGU UAAGCACUCC GCCUGGGAAG
UACGGUCGCA AGAUUAAAAC UCAAA-GGAA UUGACGGGGA -CUCGCACAA
GCGGUGGAAC AUGUGGUUUA AUUCGAUGCU ACGCGAAAAA CCUUACCAGG
CCUUGACAUG GUGGUC---A -UA-U-CUCU GAGAAAUCAG AGAG-U-CGG
UUCGGCCGGA CCAU-CACAG AUGUUGCAUG GCUGUCGUCA GCUCGUGUCG
UGAGAUGUUG GGUUAAGUCC CGCAACGAGC GCAACCCUUA UCCUUAGUUA
CCAACGAGUA AUGUCGGGCA CUCUAAGGAA ACUGCCGGUG AUAAGCCG-G
AGGAAGGUGA GGAUGACGUC AAGUCAGCAU GGCUCUUAC- GGCCUGGGCU
ACACACGUGU UACAAUGGCG AUGACAAUGG GA-AGCGAAG GGGUGACCUG
GAGCAAA-UC CAU-AAAAAU CGCCUCAGUU CAGAUUGUAC CCUGCAACU-
CGGGUACAUG AAGUCGGAAU CGCUAGUAAU CGCAGAUCAG CAUGCUGCGG
UGAAUACGUU -CACGGG
>Unc0383h        1282 bp          rna
GUCGAACGAA CGAG------ --------AU U-GGUG-CUU -G-CACU-GA
U--------- ------CA-A -GUUAGUGGC AGACGGGUGA GUAAUACAUG
GGAAUCUACC UUGUAGUACG GAAUAACCAC UGGAAACGGU GGCUAAUACC
GUAUA-UUGC C-GAGA-GGU GAAAGA---- ---------- ----------
---------- ---------- ------UUUA ---------- ----------
---------- ---------- ---------- ---------- ----------
---------- ---------- ---------- ---------- ----------
---------- ---------- ---------- -----UCGCU ACAAGAUGAG
CCCAUGCGGG AUUAGCUAGU UGGUG-GGGU AAUGGCCUAC CAAGGCAACG
AUCUCUAGUU GGUCUGAGAG GAUGAACAGC CACACUGGAA CUGAGACACG
GUCCAGACUC CUACGGGAGG CAGCAGUGAG GAAUAUUGGA CAAUGGGCGC
AAGCUGAUCC AGCAACGCCG CGUGAGUG-G UAAGGCCUUC GGGUUGUAAA
ACUCUUUU-A GUGGGGAAGA -----UAA-- --UGACGGUA C-CCA-CAGA
AAAAGCCCCG GCUAACUUCG UGCCAGCAGC CGCGGUAAUA CGAAGGGG-G
CUAGCGUUAC UCGGAAUUAC UGGGCGUAAA GAGUGCGUAG GCGGCGCAGC
AAGUUGGGAG UGAAAUCCUC AGGCUUAACC UGAGAACUGC UUUCAAAACU
GC-UGUGCUU G-AGUUUCAG AGGGGACAGU GGAAUUCCUA GUGUAGAGGU
GGAAUUCGUA GAUAUCAGGA GGAACACCGG UGGCGAAAGC GACUGUCUGG
CUGGAAACUG ACGCUGUUGC ACGAAAGCGU GGG-GAGCAA ACAGGAUUAG
AUACCCUGGU AGUCCACGCA GUAAACGAUG AGCGCUAGGU GUCGGAAA-C
UUU--A-UUU CGGUACCCAA GCUAACGCGU UAAGCGCUCC GCCUGGGGAG
UACGGCCGCA AGGCUAAAAC UCAAA-GGAA UUGACGGGGA -CCCGCACAA
GCGGUGGAAC AUGUGGUUUA AUUCGAUGCU ACGCGAAGAA CCUUACCAAA
UCUUGACAUG GUGGUC---G -UA-C-UCUU AGGCAGCUAG GAGG-U-CAG
UUCGGCUGGA CCAU-CACAG GUGUUGCAUG GCUGUCGUCA GCUCGUGUCG
UGAGAUGUUG GGUUAAGUCC CGCAACGAGC GCAACCCCUC UCCUUAGUUG
CCAGCGGUUC G-GCCGGGAA CUUUAAGGAU ACUGCCGGUG AUAAGCCG-G
AGGAAGGUGG GGAUGAGGUC AAGUCAGCAU GGCCCUUAU- GAUUUGGGCU
ACACACGUGU UACAAUGGCA GCUACAAUGA GA-AGCAAAA GGGCGACCUG
GAGCAAA-UC UUU-AAAAGC UGUCUCAGUU CGGAUUGUAC CCUGCAACU-
CGGGUGCAUG AAGUUGAAAU CGCUAGUAAU CGCGGAUCAG CAUGCCGCGG
UGAAUACGUU -CCCGGG
>RhtSph48        1247 bp          rna
GUCGAGCGAA G--------- ---------- ----UC-UUC -G-GA-----
---------- ---------- -CUUAGCGGC GGACGGGUGA GUAACGCGUG
GGAACGUGCC CUUUGCUUCG GAAUAGCCCC GGGAAACUGG GAGUAAUACC
GAAUG-UGCC C-UUUG-GGG GAAAGA---- ---------- ----------
---------- ---------- ------UUUA ---------- ----------
---------- ---------- ---------- ---------- ----------
---------- ---------- ---------- ---------- ----------
---------- ---------- ---------- -----UCGGC AAAGGAUCGG
CCCGCGUUGG AUUAGGUAGU UGGUG-GGGU AAUGGCCUAC CAAGCCGACG
AUCCAUAGCU GGUUUGAGAG GAUGAUCAGC CACACUGGGA CUGAGACACG
GCCCAGACUC CUACGGGAGG CAGCAGUGGG GAAUCUUAGA CAAUGGGCGC
AAGCUGAUCU AGCCAUGCCG CGUGAUCGAU GAAGGCCUUA GGGUUGUAAA
GAUCUUUC-A GGUGGGAAGA -----UAA-- --UGACGGUA C-CAC-CAGA
AGAAGCCCCG GCUAACUCCG UGCCAGCAGC CGCGGUAAUA CGGAGGGG-G
CUAGCGUUAU UCGGAAUUAC UGGGCGUAAA GCGCACGUAG GCGGAUCGGA
AAGUCAGAGG UGAAAUCCCA GGGCUCAACC CUGGAACUGC CUUUGAAACU
CC-CGAUCUU G-AGGUCGAG AGAGGUGAGU GGAAUUCCGA GUGUAGAGGU
GAAAUUCGUA GAUAUUCGGA GGAACACCAG UGGCGAAGGC GGCUCACUGG
CUCGAUACUG ACGCUGAGGU GCGAAAGCGU GGG-GAGCAA ACAGGAUUAG
AUACCCUGGU AGUCCACGCC GUAAACGAUG AAUGCCAGUC GUCGGGCAGC
AUG-CU-GUU CGGUGACACA CCUAACGGAU UAAGCAUUCC GCCUGGGGAG
UACGGCCGCA AGGUUAAAAC UCAAA-GGAA UUGACGGGGG -CCCGCACAA
GCGGUGGAGC AUGUGGUUUA AUUCGAAGCA ACGCGCAGAA CCUUACCAAC
CCUUGACAUG GCGAUC---G -CG-G-U-UC CAGAGAUGGU -UCCUU-CAG
UUCGGCUGGA UCGCACACAG GUGCUGCAUG GCUGUCGUCA GCUCGUGUCG
UGAGAUGUUC GGUUAAGUCC GGCAACGAGC GCAACCCACG UCCUUAGUUG
CCAGCAU-UC A-GUUGGGCA CUCUAGGGAA ACUGCCGGUG AUAAGCCG-G
AGGAAGGUGU GGAUGACGUC AAGUCCUCAU GGCCCUUAC- GGGUUGGGCU
ACACACGUGC UACAAUGGCA GUGACAAUGG GU-------- ----------
----UAA-UC CCA-AAAAGC UGUCUCAGUU CGGAUUGGGG UCUGCAACU-
CGACCCCAUG AAGUCGGAAU CGCUAGUAAU CGCGUAACAG CAUGACGCGG
UGAAUACGUU -CCCGGG
>RdrRubr7        1268 bp          rna
GUCGAACGCA U--------- ---------- ----CC-UUC -G-GG-----
---------- ---------- -AUGAGUGGC GCACGGGUGA GUAACACGUG
GGAACGUACC UUGGAGUGCG GAAUAAUCUU UGGAAACGAG GACUAAUACC
GCAUA-CGCC C-UUAG-GGG GAAAGA---- ---------- ----------
---------- ---------- ------UUUA ---------- ----------
---------- ---------- ---------- ---------- ----------
---------- ---------- ---------- ---------- ----------
---------- ---------- ---------- -----UCGCU CCAAGAUCGG
CCCGCGUCCG AUUAGCUAGU UGGCG-GGGU AAUGGCCCAC CAAGGCGACG
AUCGGUAGCU GGUCUGAGAG GAUGGCCAGC CACACUGGGA CUGAGACACG
GCCCAGACUC CUACGGGAGG CAGCAGUGGG GAAUAUUGCG CAAUGGGGGC
AACCUGACGC AGCCAUGCCG CGUGAGUGAA GAAGGCCUUC GGGUUGUAAA
GCUCUUUC-G GGUGUGAAGA -----UGA-- --UGACGGUA A-CAC-CAGA
AGAAGCCCCG GCUAACUUCG UGCCAGCAGC CGCGGUAAUA CGAAGGGG-G
CAAGCGUUGU UCGGAAUUAC UGGGCGUAAA GAGCGCGUAG GCGGUCUGAU
UAGUCAGAGG UGAAAUCCCA GAGCUCAACU UUGGAACUGC CUUUGAUACU
GU-UAGACUA G-AAUCCGUG AGAGGGUGGU GGAAUUCCCA GUGUAGAGGU
GAAAUUCGUA GAUAUUGGGA GGAACACCAG UGGCGAAGGC GGCCACCUGG
CGCGGUAUUG ACGCUGAGGC GCGAAAGCGU GGG-GAGCAA ACAGGAUUAG
AUACCCUGGU AGUCCACGCC GUAAACGAUG AGUGCUAGAU GUCGGGGUAC
AUG-UA-CCU CGGUGUCGCA GCUAACGCAU UAAGCACUCC GCCUGGGGAG
UACGGCCGCA AGGUUAAAAC UCAAA-GGAA UUGACGGGGG -CCCGCACAA
GCGGUGGAGC AUGUGGUUUA AUUCGAAGCA ACGCGCAGAA CCUUACCAGC
CCUUGACAUC CCGUG----A -CA-C-U-UC CAGAGAUGGA -AGGUU-CCC
UUCG-GGGAC ACGGUGACAG GUGCUGCAUG GCUGUCGUCA GCUCGUGUCG
UGAGAUGUUG GGUUAAGUCC CGCAACGAGC GCAACCCUCA UCUUCAGUUG
CCAGCAAGUA ACGUUGGGCA CUCUGAAGAG ACUGCCGGUG ACAAGCCG-G
AGGAAGGUGG GGAUGACGUC AAGUCCUCAU GGCCCUUAC- GGGCUGGGCU
ACACACGUGC UACAAUGGCG CCUACAAUGG GC-AGCGACC UCGCGAGGGG
AAGCUAA-UC UCC-AAAAGG CGUCUCAGUU CGGAUUGCAC UCUGCAACU-
CGGGUGCAUG AAGUCGGAAU CGCUAGUAAU CGUGGAUCAG CAUGCCACGG
UGAAUACGUU -CCCGGG
>Unc03kgu        1275 bp          rna
GUCGAACGGA CAAA------ --------UU U---GG-UUC -G-CC---AA
G--------- ------UU-U -GUCAGUGGC AGACGGGUGA GUAAUACAUA
GGAAUCUGCC UUGUAGAAGG GGAUAACUGU UGGAAGCAAC AGCUAAUACC
CUAUA-UAGC C-GAGA-GGU GAAAGA---- ---------- ----------
---------- ---------- ------UUUA ---------- ----------
---------- ---------- ---------- ---------- ----------
---------- ---------- ---------- ---------- ----------
---------- ---------- ---------- -----UCGCU ACAAGAUGAG
CCUAUGCAAG AUUAGCUAGU UGGUG-GGGU AAAGGCCUAC CAAGGCUGUG
AUCUUUAGUU GGUCUGAGAG GAUGAUCAGC CACACUGGAA CUGAGAUACG
GUCCAGACUC CUACGGGAGG CAGCAGUGGG GAAUAUUUGA CAAUGGGCGA
AAGCUGAUCG AGCAAUGCCG CGUGAGUGAU GAAGGCCUUA GGGUUGUAAA
GCUCUUUU-A GUAGCUAAGA -----UAA-- --UGAC-G-C G-CUA-CAGA
AAAAGUCCCG GCUAACUUCG UGCCAGCAGC CGCGGUAAUA CGAAGGGG-G
CUAGCGUUAC UCGGAAUUAC UGGGCGUAAA GCGUGCGUAG GCUGUUUUGU
AAGUUGGUAG UUAAAUUCUC GAGCUCAACU CGAGGCCUGC UAUCAAAACU
GC-AAGACUA G-AGUGUCGG AAAAGAUAGU GGAAUUCCUA GUGUAGAGGU
GAAAUUCAUA GAUAUUAGGA GGAACACCAG AAGCGUAAGC GACUAUCUAG
CCGAAUACUG ACGCUGUUGC ACGAAAGCGU GGG-GAGCAA ACAGGAUUAG
AUACCCUGGU AGUCCACGCA GUAAACGAUG AGUGCUAGGU GUCGGGAC--
UAAG-G-UCU CGGCGCCGUA GCUAACGCGU UAAGCACUCC GCCUGAAGAG
UACGGUCGCA AGAUUAAAAC UCAAA-GGAA UUGACGGGGA -CCCGCACAA
GCGGUGGAAC AUGUGGUUUA AUUCGAUACU ACGCGAGAAA CCUUACCAGG
UCUUGACAUG AUAGUU---A -UA-U-CUCU AUGAAAGUAG GGAG-U-CAU
UUAG-UUGGA CUAU-CACAG GUGUUGCAUG GCUGUCGUCA GCUCGUGUCG
UGAGAUGUUG GGUUAAGUCC CGCAACGAGC GCAACCCCUU CCCUUAGUUA
CCAGCGGUUC G-GCCGGGGA CUUUAAGGGU ACUGCCAGCG A-AAGCUG-G
AGGAAGGCGG GGAUGAUGUC AAGUCAGCAU GGCCCUUAC- GACCUGGGCU
ACACACGUGU UACAAUGGUG AUUACAAUGG GU-AGCAAUA GAGCGAUCUA
AAGCCAA-UC CUA-AAAAAU CAUCUCAGUU CGGAUUGCAC CCUGCAACU-
CGGGUGCAUG AAGUCGGAAU CGCUAGUAAU CGCAGAUCAG CAUGCUGCGG
UGAAUACGUU -CCCGGG
>Unc03nbm        1287 bp          rna
GUCGAACGAG UAAG------ --------UG C-UGUA-GUA -A-UACA-GA
U--------- ------UACU -GCUAGUGGC AGACGGGUGA GUAAUACAUG
GGAAUCUGCC UUAGAGCCUG GGAUAACUGU UGGAAACGAC AGCUAAUACC
GGAUA-ACAC C-GAGA-GGU CAAAGA---- ---------- ----------
---------- ---------- ------UUUA ---------- ----------
---------- ---------- ---------- ---------- ----------
---------- ---------- ---------- ---------- ----------
---------- ---------- ---------- -----UCGCU UUAAGAUGAG
CCCAUGCAAG AUUAGCUAGU UGGUA-GGGU AAAGGCCUAC CAAGGCGAAG
AUCUUUAGCU GGUUUGAGAG GAUGAUCAGC CACACUGGAA CUGAGACACG
GUCCAGACUC CUACGGGAGG CAGCAGUGGG GAAUAUUGGA CAAUGGGCGA
AAGCUGAUCC AGCAACGCCG CGUGAGUGAU GAAGGCCUUC GGGUUGUAAA
ACUCUUUC-A GUAGGGAAGA -----UAA-- --UGACGGUA C-CUA-CAGA
AGAAGCUCCG GCUAACUUCG UGCCAGCAGC CGCGGUAAUA CGAAGGGA-G
CUAGCGUUAC UCGGAAUUAU UGGGCGUAAA GCGUGCGUAG GCGGUUUUAA
CAGUCGGAAG UGAAAGCCUG AGGCUCAACC UCAGAAUUGC UUUCGAUACU
AU-AAAACUU G-AGUAUUAG AGGGGAUAGC GGAAUUCUUA GUGUAGAGGU
GAAAUUCGUA GAUAUUAAGA GGAACACCGG UGGCGAAGGC GGCUAUCUGG
CUAAAUACUG ACGCUGUUGC ACGAAAGCGU GGG-GAGCAA ACAGGAUUAG
AUACCCUGGU AGUCCACGCC CUAAACGAUG AGUGCUAGAU AUCGGGAC--
UGAU-GUUCU CGGUGUCGUG GUUAACGCGU UAAGCACUCC GCCUGGGAAG
UACGGUCGCA AGACUAAAAC UCAAACGGAA UUGACGGGGA -CCCGCACAA
GCGGUGGAAC AUGUGGUUUA AUUCGACGCU ACGCGAAAAA CCUUACCAGG
CCUUGACAUG GUGGUC---A -UA-U-CGCA AAGAAACUUG CGAG-U-CAC
UUCGGGUGGA CCAU-CACAG GUGUUGCAUG GCUGUCGUCA GCUCGUGUCG
UGAGAUGUUG GGUUAAGUCC CGCAACGAGC GCAACCCUUA UCUUUAGUUA
CCAGCGGGUA AUGCCGGGCA CUCUAAAGAA ACUGCCGGUG AUAAGCCG-G
AGGAAGGUGG GGAUGAUGUC AAGUCAGCAU GGCCCUUAC- GGCCUGGGCU
ACACAUGUGU UACAAUGGUG GUGACAAUGA GC-AGCGAGA GUGUGAGCUC
CAGCUAA-UC UAU-AAAAGC CAUCUCAGUU CGGAUUGUAC CCUGCAACU-
CGGGUACAUG AAGUCGGAAU CGCUAGUAAU CGCAGAUCAG CAUGCUGCGG
UGAAUACGUU -CACGGG
>Unc03nd1        1289 bp          rna
GUCGAACGAG CAAG------ --------AG C-UGUA-GUA -A-UACA-GA
A--------- ------UUCU -GCUAGUGGC AGACGGGUGA GUAAUACAUG
GGAAUCUACC UUGCAGCGCG AAAUAACAGU UGGAAGCAAU UGCUAAUGUC
GCAUA-UGGC C-GAGA-GGU GAAAGA---- ---------- ----------
---------- ---------- ------UUUA U--------- ----------
---------- ---------- ---------- ---------- ----------
---------- ---------- ---------- ---------- ----------
---------- ---------- ---------- -----UCGCU ACAAGAUGAG
CCCAUGCAGG AUUAGCUAGU UGGUG-AGGU AAUGGCUCAC CAAGGCAACG
AUCUUUAGUU GGUCUGAGAG GAUGAUCAGC CACACUGGAA CUGAGAUACG
GUCCAGACUC CUACGGGAGG CAGCAGUGGG GAAUAUUGGA CAAUGGGCGC
AAGCUGAUCC AGCGACGCCG CGUGAGUGAU GAAGGCCUUA GGGUUGUAAA
GCUCUUUU-A GUGGGGAAGA -----UAA-- --UGACGGUA C-CCA-CAGA
AAAAGCCCCG GCUAACUUCG UGCCAGCAGC CGCGGUAAUA CGAAGGGG-G
CUAGCGUUAC UCGGAAUUAU UGGGCGUAAA GCGUGCGUAG GCUGCUUAGU
AAGUCAAAAG UGAAAGCCUU GGGCUUAACC UAAGAAUUGC UUUUGAAACU
GC-UAGGCUU G-AGUACUGU AGGGGAUAGC GGAAUUCCUA GUGUAGGGGU
GAAAUUCGUA GAUAUUAGGA GGAACACCGG AGGCGAAAGC GGUUAUCUGG
GCAGUUACUG ACGCUGUUGC ACGAAAGCGU GGG-GAGCAA ACAGGAUUAG
AUACCCUGGU AGUCCACGCU GUAAACGAUG AGUGCUAGAU GUUGGGAU--
UCGU-U-UCU CAGUGUCGCA GCUAACGCAU UAAGCACUCC GCCUGGGGAG
UACGGUCGCA AGAUUAAAAC UCAAA-GGAA UUGACGGGGA -CCCGCACAA
GCGGUGGAAC AUGUGGUUUA AUUCGAUGCU ACGCGAAAAA CCUUACCAGG
CCUUGACAUG AUGGUC---A -UA-U-GACU GUGAAAGCAG UUAG-U-CGG
UUCGGCCGGA CCAU-CACAG GUGUUGCAUG GCUGUCGUCA GCUCGUGUCG
UGAGAUGUUG GGUUAAGUCC CGCAACGAGC GCAACCCUUA UCCUUAGUUG
CCAGCGAGUA AUGUCGGGAA CUUUAAGGAA ACUGCCGGUG AUAAGCCG-G
AGGAAGGUGG GGAUGACGUC AAGUCAGCAU GGCCCUUAC- GGCCUGGGCN
ACACACGUGU UACAAUGGUG GUGACAAAAA GA-AGCAAUA GGGCGACCUG
GAGCAAA-UC UUAUAAAAGC CAUCUCAGUU CGGAUUGCAC UCUGCAACUC
CGGGUGCAUG AAGUAGGAAU CGNUAGUAAU CGCAGAUCAG CAUGCUGCGG
UGAAUACGUU CCCCGGG
>Unc03ndh        1283 bp          rna
GUCGAGCGAG UACG------ --------AC U-GAAG-UUU -A-CUUC-AG
U--------- ------AC-G -GCUAGCGGC AAACGGGUGA GUAACACAUG
GGAAUCUACC UUAUAGUACG GAAUAGCCAU CGGAAACGAU GAUUAAUACC
GUAUA-UUAC C-UAAG-GGU GAAAGA---- ---------- ----------
---------- ---------- ------UUUA ---------- ----------
---------- ---------- ---------- ---------- ----------
---------- ---------- ---------- ---------- ----------
---------- ---------- ---------- -----UCGCU AUAAGAUGAG
CCCAUGCAGG AUUAGUUAGU UGGUG-GGGU AACUGCCUAC CAAGGCUUCG
AUCCUUAGCU GGUCUGAGAG GAUGAUCAGC CACACUGGAA CUGAGACACG
GUCCAGACUC CUACGGGAGG CAGCAGUGAG GAAUUUUGGA CAAUGGGCGC
AAGCUGAUCC AGCGACGCCA CGUGAGUGAU GAAGGCCUUA GGGUUGUAAA
ACUCUUUC-A GUUGGGAAGA -----UAA-- --UGACGGUA C-CAA-CAAA
AGAAGCUCCG GCUAACUUCG UGCCAGCAGC CGCGGUAAUA CGAAGGGG-G
CGAGCGUUAC UCGGAUUUAC UGGGCGUAAA GCGUGCGUAG GCUGUAUAGU
AAGUUGAAAG UGAAAUUCCA GAGCUCAACU CUGGCACUGC UUUCAAAACU
GC-UUAACUA G-AGUACCAG AGAGGAUGGC GGAAUUCCUA GUGUAGGGGU
AAAAUCCAUA GAUACUAGGA GGAACACCGG AAGCGUAGGC GGCUAUCUGG
CUGGUUACUG ACGCUGUUGC ACGAAGGCGU GGG-GAGCAA ACAGGAUUAG
AUACCCUGGU AGUCCACGCA GUAAACGAUG AGUGCUAGGU AUUGGAUA--
UUA--U-UUU CAGUGCCGUA GCUAACGCGU UAAGCACUCC GCCUGAGUAG
UACGGUCGCA AGACUAAAAC UCAAA-GGAA UUGACGGGGA -CCCGCACAA
GCGGUGGAAC AUGUGGUUUA AUUCGAUAAU ACGCGAAGAA CCUUACCAGA
UCUUGACAUG AUAGUC---G -UA-C-GAUU AUGAAGAUAA UUGG-U-CAG
CUCGGCUGGA CUAU-CACAG GUGUUGCAUG GUUGUCGUCA GCUCGUGUCG
UGAGAUGUUG GGUUAAGUCC CGCAACGAGC GCAACCCUCA UUUCUAGUUA
CCAGCGAGUA AUGUCGGGCA CUCUAGAAAA ACUGCCGGUG AUAAGCCG-G
AGGAAGGUGG GGAUGAGGUC AAAUCAGCAU GGCCCUUAU- GGUCUGGGCU
ACACACGUGU UACAAUGGUU AUGACAAUGA GA-CGCAAUG GGGUGACCCG
GAGCUAA-UC UAU-AAACAU AGCCUCAGUU CGGAUUGUAU CCUGCAACU-
CGGAUACAUG AAGUAGGAAU CGCUAGUAAU CGCAGAUCAG CAUGCUGCGG
UGAAUACGUU -CUCGGG
>UncRic26        1284 bp          rna
GUUGAACGGA AAUA------ --------AU U-UGUG-CUU -G-CGCU-GA
U--------- ------UA-U -UUUAGUGGC AAACGGGUGA GUAAUACAUG
GGAAUCUACC UUGCAGUACG GAAUAACUAU UGGAAACAAG AGCUAAUACC
GUAUA-UUAC C-GAGA-GGU GAAAGA---- ---------- ----------
---------- ---------- ------UUUA ---------- ----------
---------- ---------- ---------- ---------- ----------
---------- ---------- ---------- ---------- ----------
---------- ---------- ---------- -----UCGCU ACAAGAUGAG
CCCAUGCAAG AUUAGCUAGU UGGUG-AGGU AAAUGCUUAC CAAGGCUACG
AUCUUUAGCU GGUCUGAGAG GAUGAUCAGC CACACUGGAA CUGAGACACG
GUCCAGACUC CUACGGGAGG CAGCAGUGGG GAAUAUUGGA CAAUGGGCGA
AAGCUGAUCC AGCGACGCCG CGUGAGUGAA GAAGGCCUUC GGGUUGUAAA
GCUCUUUC-G GUAGGGAAGA -----UAA-- --UGACGGUA C-CUA-CAAA
AGAAGCUCCG GCUAACUUCG UGCCAGCAGC CGCGGUAAUA CGAAGGGA-G
CUAGCGUUAC UCGGAAUUAU UGGGCGUAAA GCGUACGUAG GCGGCUUAGU
AAGUUGGGAG UGAAAUCCUU GGGCUUAACC CAAGAAUUGC UUUCAAAACU
AC-UAAGCUA G-AGUAUCAG AGGGGAUGGC GGAAUUCCUA GUGUAGAGGU
GAAAUUCGUA GAUAUUAGGA GGACCACCGG UGGCGAAAGC GGCCAUCUGG
CUGAUUACUG ACGCUGUUGU ACGAAAGCGU GGG-GAGCAA ACAGGAUUAG
AUACCCUGGU AGUCCACGCA GUAAACGAUG AGUGCUAGAU GUUGGGGU--
UUU--U-CUU CAGUGUCGCA GCUAACGCGU UAAGCACUCC GCCUGGGGAG
UACGGUCGCA AGAUUAAAAC UCAAA-GGAA UUGACGGGGA ACCCGCACAA
GCGGUGGAAC AUGUGGUUUA AUUCGAUGCU ACGCGAAAAA CCUUACCAGA
UCUUGACAUG AUAGUC---G -UA-C-AGCU AGGAAACUAG UUGG-U-CGG
UUCGGCCGGG CUAU-CACAG GUGUUGCAUG GCUGUCGUCA GCUCGUGUCG
UGAGAUGUUG GGUUAAGUCC CGCAACGAGC GCAACCCUUA CCCUUAGUUG
CCAUCAGGUA AAGCUGGGAA CUUUAAGGGA ACUGCCGGUG AGAAACCG-G
AGGAAGGUGG GGAUGAUGUC AAGUCAGCAU GGCCCUUAU- GGUCUGGGCU
ACACACGUGU UACAAUGGUG GCUACAAUGA GA-UGCAAAG AGGUGACUCG
GAGCAAA-CC UAU-AAAAGC CAUCCCAGUU CGGAUUGUAC CCUGCAACU-
CGGGUGCAUG AAGUUGGAAU CGCUAGUAAU CGCAGAUCAG CACGCUGCGG
UGAAUACGUU -CCCGGG
>Endos178        1285 bp          rna
GUCGAACGAG UAAG------ --------AG C-CGUA-GCA -A-UACG-GA
G--------- ------UUCU -GCUAGUGGC AGACGGGUGA GUAAUACAUG
GGAAUCUACC UUAAAGUCUG GGAUAACUGU UGGAAACGAC AGCUAAUACC
GGAUA-UUGC C-GAGA-GGU GAAAGA---- ---------- ----------
---------- ---------- ------UUUA ---------- ----------
---------- ---------- ---------- ---------- ----------
---------- ---------- ---------- ---------- ----------
---------- ---------- ---------- -----UUGCU UUAAGAUGAG
CCCAUGCAAG AUUAGCUUGU UGGUG-GGGU AAUGGCCUAC CAAGGCUACG
AUCUUUAGCU GGUUUGAGAG GAUGAUCAGC CACACUGGAA CUGAGACACG
GUCCAGACUC CUACGGGAGG CAGCAGUGGG GAAUAUUGGA CAAUGGGCGA
AAGCUGAUCC AGCGACGCCG CGUGAGUGAU GAAGGCCUUC GGGUUGUAAA
GCUCUUUU-A GUAGGGAAGA -----UAA-- --UGACGGUA C-CUA-CAGA
AAAAGCCCCG GCUAACUUCG UGCCAGCAGC CGCGGUAAUA CGAAGGGG-G
CAAGCGUUAC UCGGAAUUAC UGGGCGUAAA GCGUGCGUAG GCGGCUUGGU
AAGUUGGAAG UGAAAGCCUA GGGCUCAACC UUAGAAUUGC UUUCAAAACU
GC-CUGGCUA G-AGUACUAG AGAGGAUAGC GGAAUUCCUA GUGUAGAGGU
GAAAUUCGUA GAUAUUAGGA GGAACACCGG AAGCGAAAGC GGCUAUCUGG
CUAGACACUG ACGCUGUUGC ACGAAAGCGU GGG-GAGCAA ACAGGAUUAG
AUACCCUGGU AGUCCACGCA GUAAACGAUG AGUGCUAGAU AUUGGAAUU-
UA--AU-UUU CAGUGUCAAA GCUAACGCGU UAAGCACUCC GCCUGGGGAG
UACGGUCGCA AGAUUAAAAC UCAAA-GGAA UUGACGGGGA -CUCGCACAA
GCGGUGGAAC AUGUGGUUUA AUUCGAUGCU ACGCGAAAAA CCUUACCAGG
CCUUGACAUG UUGGUC---A -UA-U-CGUG AAGAGAUUCA CGAG-U-CAG
CUCGGCUGGA CCAU-CACAG GUGUUGCAUG GCUGUCGUCA GCUCGUGUCG
UGAGAUGUUG GGUUAAGUCC CGCAACGAGC GCAACCCUCA UCCUUAGUUA
CCAACAGGUU AUGCUGGGCA CUCUAAGGAA ACUGCCGGUG AUAAGCCG-G
AGGAAGGUGG GGAUGACGUC AAGUCAGCAU GGCCCUUAC- GGCCUGGGCU
ACACACGUGU UACAAUGGUG GUGACAAUUG GA-CGCAAUA GGGCGACCUG
GAGCAAA-UC CCU-AAAAGC CACCUCAGUU CGGAUUGUAC CCUGCAACU-
CGGGUACAUG AAGUCGGAAU CGCUAGUAAU CGCAGAUCAG CAUGCUGUGG
UGAAUACGUU -CUCGGG
>CanMidi2        1286 bp          rna
GUCGAACGGG CAAG------ --------AG C-UGUA-GCG -A-UACA-GA
G--------- ------UUCU -GCUAGUGGC AGACGGGUGA GUAGUACAUG
GGAAUCUACC UUGCAGUGCG AAAUAACAGU UGGAAGCAAU UGCUAAUGUC
GCAUA-UAGC C-GAGA-GGU GAAAGA---- ---------- ----------
---------- ---------- ------UUUA ---------- ----------
---------- ---------- ---------- ---------- ----------
---------- ---------- ---------- ---------- ----------
---------- ---------- ---------- -----UCGCU GCAAGACGAG
CCCAUGCAGG AUUAGCUAGU UGGUG-AGGU AAUGGCUCAC CAAGGCAACG
AUCUUUAGUU GGUCUGAGAG GAUGAUCAGC CACACUGGAA CUGAGACACG
GUCCAGACUC CUACGGGAGG CAGCAGUGGG GAAUAUUGGA CAAUGGGCGC
AAGCUGAUCC AGCGACGCCG CGUGAGUGAA GAAGGCCUUC GGGUUGUAAA
GCUCUUUU-A GUGGGGAAGA -----UAA-- --UGACGGUA C-CCA-CAGA
AAAAGCCCCG GCUAACUUCG UGCCAGCAGC CGCGGUAAUA CGAAGGGG-G
CUAGCGUUAC UCGGAAUUAU UGGGCGUAAA GCGUGCGUAG GCUGCUUAGU
AAGUCAAAAG UGAAAGCCUU GGGCUCAACC UAAGAAUUGC UUUUGAAACU
AC-CAAGCUU G-AGUACUGU AGGGGAUAGC GGAAUUCCUA GUGUAGGGGU
GAAAUUCGUA GAUAUUAGGA GGAACACCGG AGGCGAAAGC GGUUAUCUGG
ACAGUUACUG ACGCUGUUGC ACGAAAGCGU GGG-GAGCAA ACAGGAUUAG
AUACCCUGGU AGUCCACGCA GUAAACGAUG AGUGCUAGAU GUUGGGAUU-
UA--AG-UCU CAGUGUCGCA GCUAACGCAU UAAGCACUCC GCCUGGGGAG
UACGGUCGCA AGAUUAAAAC UCAAA-GGAA UUGACGGGGA -CCCGCACAA
GCGGUGGAAC AUGUGGUUUA AUUCGAUGCU ACGCGAAAAA CCUUACCAGG
CCUUGACAUG GUGAUC---A -UA-U-GGCU GCGAAAGCAG UUAG-U-CGG
UUCGGCCGGA UCGU-CACAG GUGUUGCAUG GCUGUCGUCA GCUCGUGUCG
UGAGAUGUUG GGUUAAGUCC CGCAACGAGC GCAACCCUUA UCCUUAGUUG
CCAGCGAGUG AUGUCGGGAA CUUUAAGGAA ACUGCCGGUG AUAAGCCG-G
AGGAAGGUGG GGAUGACGUC AAGUCAGCAU GGCCCUUAC- GGCCUGGGCU
ACACACGUGU UACAAUGGUG GUGACAAAAA GA-AGCAAUA GGGCGACCUG
GAGCAGA-UC UUAUAAAAGC UAUCUCAGUU CGGAUUGCAC UCUGCAACU-
CGGGUGCAUG AAGUCGGAAU CGCUAGUAAU CGCAGAUCAG CAUGCUGCGG
UGAAUACGUU -CCCGGG
>RckLimo2        1289 bp          rna
GUUGAACGGA UUAA------ --------UU U-AGGG-CUU -G-CUCU-AA
A--------- ------UU-A -GUUAGUAGC AGACGGGUGA GUAACACGUG
GGAAUCUGCC CAUCAGUACG GAAUAACAUU UAGAAAUAAA UGCUAAUACC
GUAUA-UUCU C-UUCG-GAG GAAAGA---- ---------- ----------
---------- ---------- ------UUUA ---------- ----------
---------- ---------- ---------- ---------- ----------
---------- ---------- ---------- ---------- ----------
---------- ---------- ---------- -----UCGCU GAUGGAUGAG
CCCGCGUCAG AUUAGGUAGU UGGUA-GGGU AAUGGCCUAC CAAGCCAACG
AUCUGUAGCU GGUCUGAGAG GAUGAUCAGC CACACUGGGA CUGAGACACG
GCCCAGACUC CUACGGGAGG CAGCAGUGGG GAAUAUUGGA CAAUGGGCGA
AAGCUGAUCC AGCAAUACCG AGUGGGUGAC GAAGGCCUUA GGGUUGUAAA
GCCCUUUUCA GCAGGGAAGA -----UAA-- --UGACGGUA C-CUGACCAA
GAAAGCCCCG GCUAACUCCG UGCCAGCAGC CGCGGUAAGA CGGAGGGG-G
CUAGCGUUGU UCGGAAUUAC UGGGCGUAAA GAGUGCGUAG GCGGUUUAGU
AAGUUGGAAG UGAAAGCCCG AGGCUUAACC UCGGAACUGC UUUCAAAACU
AC-UAAUCUA G-AGUGUAGU AGGGGAUGAU GGAAUUCCUA GUGUAGAGGU
GAAAUUCUUA GAUAUUAGGA GGAACACCGG UGGCGAAGGC GGUCAUCUAG
GCUACAACUG ACGCUGAUGC ACGAAAGCGU GGG-GAGCAA ACAGGAUUAG
AUACCCUGGU AGUCCACGCC GUAAACGAUG AGUGCUAGAU AUCGGGAGA-
AAU-UC-UUU CGGUUUCGUA GCUAACGCAU UAAGCACUCC GCCUGGGGAG
UACGGUCGCA AGAUUAAAAC UCAAA-GGAA UUGACGGGGG -CUCGCACAA
GCGGUGGAGC AUGCGGUUUA AUUCGAUGUU ACGCGAAAAA CCUUACCAAC
CCUUGACAUG GUGGUC---G -CG-G-GAAG CAGAGAUGCA UCCCUU-CAG
UUCGGCUGGA CCACACACAG GUGUUGCAUG GCUGUCGUCA GCUCGUGUCG
UGAGAUGUUG GGUUAAGUCC CGCAACGAGC GCAACCCUCA UUCUUAUUUG
CCAGCGGGUA AUGCCGGGAA CUAUAAGGAA ACUGCCGGUG AUAAGCCG-G
AGGAAGGUGG GGACGAUGUC AAGUCAUCAU GGCCCUUAU- GGGUUGGGCU
ACACGCGUGC UACAAUGGUA UCCACAGAGG GA-AGCAAGA CGGUGACGUG
GAGCAAA-UC CCU-AAAAGA UAUCUCAGUU CGGAUUGUUC UCUGCAACU-
CGAGAACAUG AAGUUGGAAU CGCUAGUAAU CGCGGAUCAG CAUGCCGCGG
UGAAUACGUU -CUCGGG
>OieTsu14        1290 bp          rna
GUCGAACGAA UUAA------ --------UG C-UGAG-CUU -G-CUUA-GC
A--------- ------UU-A -AUUAGUGGC AAACGGGUGA GUAACACGUG
GGAAUCUGCC CAUCAGUACG GAAUAACAUU UAGAAAUAAG UGCUAAUACC
GUAUG-CCCU CUACAAGGAG GAAAGA---- ---------- ----------
---------- ---------- ------UUUA ---------- ----------
---------- ---------- ---------- ---------- ----------
---------- ---------- ---------- ---------- ----------
---------- ---------- ---------- -----UCGCU GAUGGAUGAG
CCCGCGGCAG AUUAGGUAGU UGGUA-AGGU AAUGGCUUAC CAAGCCUGUG
AUCUGUAGCU GGUCUGAGAG GACGAACAGC CACACUGGGA CUGAGACACG
GCCCAGACUC CUACGGGGGG CAGCAGUGGG GAAUAUUGGA CAAUGGGCGA
AAGCUGAUCC AGCAAUGCCG CGUGAGUGAU GAAGGCCUUA GGGUUGUAAA
GCUCUUUU-A GUAGGGAUGA -----UAA-- --UGACAGUA C-CUA-CAGA
AAAAGCCCCG GCUAACUCCG UGCCAGCAGC CGCGGUAAGA CGGAGGGG-G
CUAGCGUUGU UCGGAAUUAC UGGGCGUAAA GGGCGCGUAG GCGGUUUAAU
AAGUUAGGAG UGAAAUCCCG GGGCUUAACC CUGGAACUGC UUCUAAAACU
GU-UAGGCUA G-AGUAUGGU AGAGGAUGAU GGAAUUUCUA GUGUAGAGGU
AAAAUUCUUA GAUAUUAGAA GGAACACCAG UGGCGAAAGC UGUCAUCUGG
GCCAUUACUG ACGCUGAGGC GCGAAAGCGU GGG-GAGCAA ACAGGAUUAG
AUACCCUGGU AGUCCACGCU GUAAACGAUG AGUGCUAGAU AUUGGGGGAU
UUU-UC-UUU CAGUUUCGUA GCUAACGCAU UAAGCACUCC GCCUGGGGAG
UACGGUCGCA AGAUUAAAAC UCAAA-GGAA UUGACGGGGG -CCCGCACAA
GCGGUGGAGC AUGCGGUUUA AUUCGAUGAU CCGCGAAAAA CCUUACCAAC
UCUUGACAUG GUAGUC---G -CG-A-AAAA UGGAGACAUU UUUCUU-CAG
UUUGGCUGGA CUACACACAG GUGUUGCAUG GCUGUCGUCA GCUCGUGUCG
UGAGAUGUUG GGUUAAGUCC CGCAACGAGC GCAACCCUUA UUCUUAUUUG
CCAGCGGGUA AUGCCGGGAA CUAUAGGAAA ACUGCCGGUG CUAAGCCG-G
AGGAAGGUGG GGAUGAGGUC AAGUCAUCAU GGCCCUUAU- GAGUUGGGCU
ACACGCGUGC UACAAUGGUA CCUACAGAGU GA-UGCGAUA CGGUGACGUG
GAGCUAA-UC AUU-AAAAGG UAUCUCAGUU CGGAUUGCAC UCUGCAACU-
CGAGUGCAUG AAGUCGGAAU CGCUAGUAAU CGCGGAUCAG CAUGCCGCGG
UGAAUACGUU -CUCGGG
>UncRic28        1284 bp          rna
GUCGAACGGA UGAU------ --------AU U-UGUG-CUU -G-CACA-AA
U--------- ------AA-A -GUUAGUGGC AAACGGGUGA GUAAUACAUG
GGAAUUUUCC UUGUAGUAUG GAAUAACUAU UGGAAACAAU AGCUAAUACU
GUAUA-UUGC C-GAGA-GGU GAAAGA---- ---------- ----------
---------- ---------- ------UUUA ---------- ----------
---------- ---------- ---------- ---------- ----------
---------- ---------- ---------- ---------- ----------
---------- ---------- ---------- -----UCGCU ACAAGAUAAG
CCCAUGCAAG AUUAGCUAGU UGGUA-AGGU AAUGGCUUAC CAAGGCAACG
AUCUUUAGCU GGUUUGAGAG AAUGAUCAGC CACACUGGAA CUUAGACACG
GUCCAGACUC CUACGGGAGG CAGCAGUGGG GAAUAUUGGA CAAUGGGCGA
AAGCUGAUCC AGCGACGUCA CGUGAAUGAU GAAGACCUUA GGGUUGUAAA
AUUCUUUU-A GUGGAGAAGA -----UAA-- --UGACGGUA U-CCA-CAGA
AAAAGUCCCG GCUAACUUCG UGCCAGCAGC CGCGGUAAUA CGAAGGGGGG
CAAGCGUUAC UCGGAAUUAU UGGGCGUAAA GCGUGCGUAG GCGGCUUUAU
AAGUUGGAAG UAAAAGCCUU UGGCUCAACC AAAGAAUUGC UUACAAAACU
GU-AGAGCUA G-AGUAUUAG AGAGGAUAGA AGAAUUUCUG AUGUAGGGGU
GAAAUCCGUA GAUAUCAGAA AGAAUAUCGA AGGCGAAAGC AUCUGUCUGG
CUAAAUACUG ACGCUGUUGC ACGAAAGCGU GGGGGAGCAA ACAGGAUUAG
AUACCCUGGU AGUCCACGCA GUAAACGAUG AGUGCUAGAU GUUAGAAC-U
AU---G-UUU UAGCGUCGAA ACUAACGCAU UAAGCACUCC GCCUGGGAAC
UACGAUCGCA AGGUUAAAAC UCAAA-GGAA UUGACGGGGA -CCCGCACAA
GCGGUGGAAC AUGUGGUUUA AUUCGAU-CU ACGCGAAAAA CCUUACCAAG
UCUUGACAUG UUAGYC---G -UA-U-AGCU AAGAAACUAG CUAG-U-CAG
UUCGGCUGGA CUAU-CACAG GUGUUGCAUG GCUGUCGUCA GCUCGUGUCG
UGAGAUGUUG GGUUAAGUCC CGCAACGAGC GCAACCCUUA UCUUUAAUUG
CCAACAGGUU AUGCUGGGAA CUUUAAAGAA ACUGCCAAUG GAGAAUUG-G
AGGAAGGUGA GGAUGACGUC AAGUCAGCAU GGCCCUUAU- GACUUGGGCU
ACACACGUGU UACAAUGGUA GUUACAAUAU GA-UGCAAUA GGGCGACCUG
GAGCAAA-UC UAA-AAAACC UACCUCAGUU CGGAUUGCAC CCUGCAACU-
CGGGUGCAUG AAGUUGGAAU CGCUAGUAAU CGCAGAUCAG CACGCUGCGG
UGAAUACGUU -CCCGGG
>RckCana3        1285 bp          rna
GUCGAACGGA CUAA------ ---------U U-AGGG-CUU -G-CUCU-AA
---------- ------UU-A -GUUAGUGGC AGACGGGUGA GUAACACGUG
GGAAUCUGCC CAUCAGUACG GAAUAACUUU UAGAAAUAAA AGCUAAUACC
GUAUA-UUCU C-UACA-GAG GAAAGA---- ---------- ----------
---------- ---------- ------UGUA ---------- ----------
---------- ---------- ---------- ---------- ----------
---------- ---------- ---------- ---------- ----------
---------- ---------- ---------- -----UCGCU GAUGGAUGAG
CCCGCGUCAG AUUAGGUAGU UGGUG-AGGU AAUGGCUCAC CAAGCCAACG
AUCUGUAGCU GGUCUGAGAG GAUGAUCAGC CACACUGGGA CUGAGACACG
GCCCAGACUC CUACGGGAGG CAGCAGUGGG GAAUAUUGGA CAAUGGGCGA
AAGCUGAUCC AGCAAUACCG AGUGAGUGAU GAAGGCCUUA GGGUUGUAAA
GCUCUUUU-A GCAAGGAAGA -----UAA-- --UGACGUUA C-UUG-CAGA
AAAAGCCCCG GCUAACUCCG UGCCAGCAGC CGCGGUAAGA CGGAGGGG-G
CUAGCGUUGU UCGGAAUUAC UGGGCGUAAA GAGUGCGUAG GCGGUUUAGU
AAGUUGGAAG UGAAAGCCCG GGGCUUAACC UCGGAAUUGC UUUCAAAACU
AC-UAAUCUA G-AGUGUAGU AGGGGAUGAU GGAAUUCCUA GUGUAGAGGU
GAAAUUCUUA GAUAUUAGGA GGAACACCGG UGGCGAAGGC GAUCAUCUAG
GCUAUAACUG ACGCUGAUGC ACGAAAGCGU GGG-GAGCAA ACAGGAUUAG
AUACCCUGGU AGUCCACGCC GUAAACGAUG AGUGCUAGAU AUCGGGAGA-
AUA-UC-UCU CGGUUUCGCA GCUAACGCAU UAAGCACUCC GCCUGGGGAG
UACGGUCGCA AGAUUAAAAC UCAAA-GGAA UUGACGGGGG -CUCGCACAA
GCGGUGGAGC AUGCGGUUUA AUUCGAUGUU ACGCGAAAAA CCUUACCAAC
CCUUGACAUG GUGGUC---G -CG-G-AUUG CAGAGAUGCU UUCCUU-CAG
UUCGGCUGGA CCACACACAG GUGUUGCAUG GCUGUCGUCA GCUCGUGUCG
UGAGAUGUUG GGUUAAGUCC CGCAACGAGC GCAACCCUCA UUCUUAUUUG
CCAGCGGAUA AUGCCGGGAA CUAUAAGAAA ACUGCCAGUG AUAAGCUG-G
AGGAAGGUGG GGACGACGUC AAGUCAUCAU GGCCCUUAC- GGGUUGGGCU
ACACGCGUGC UACAAUGGUG UUUACAGAGG GA-AGCAAAA CGGCGACGUG
GAGCAAA-UC CCU-AAAAGA CAUCUCAGUU CGGAUUGUUC UCUGCAACU-
CGAGAGCAUG AAGUUGGAAU CGCUAGUAAU CGCGGAUCAG CAUGCCGCGG
UGAAUACGUU -CUCGGG
>RckTyph4        1285 bp          rna
GUCGAACGGA UUAA------ ---------U U-AGAG-CUU -G-CUCU-AG
---------- ------UU-A -AUUAGUGGC AGACGGGUGA GUAACACGUG
GGAAUCUACC CAUCAGUACG GAAUAACUUU UAGAAAUAAA AGCUAAUACC
GUAUA-UUCU C-UACG-GAG GAAAGA---- ---------- ----------
---------- ---------- ------UUUA ---------- ----------
---------- ---------- ---------- ---------- ----------
---------- ---------- ---------- ---------- ----------
---------- ---------- ---------- -----UCGCU GAUGGAUGGG
CCCGCGUCAG AUUAGGUAGU UGGUG-UGGU AAUGGCUCAC CAAGCCGACG
AUCUGUAGCU GGUCUGAGAG GAUGAUCAGC CACACUGGGA CUGAGACACG
GCCCAGACUC CUACGGGAGG CAGCAGUGGG GAAUAUUGGA CAAUGGGCGA
AAGCUGAUCC AGCAAUACCG AGUGAGUGAU GAAGGCCUUA GGGUUGUAAA
GCUCUUUU-A GCAAGGAAGA -----UAA-- --UGACGUUA C-UUG-CAGA
AAAAGCCCCG GCUAACUCCG UGCCAGCAGC CGCGGUAAGA CGGAGGGG-G
CUAGCGUUGU UCGGAAUUAC UGGGCGUAAA GAGUGCGUAG GUGGUUUAGU
AAGUUGGAAG UGAAAGCCCG GGGCUUAACC UCGGAAUUGC UUUCAAAACU
AC-UAAUCUA G-AGUGUAGU AGGGGAUGAU GGAAUUCCUA GUGUAGAGGU
GAAAUUCUUA GAUAUUAGGA GGAACACCGG UGGCGAAGGC GGUCAUCUGG
GCUACAACUG ACGCUGAUGC ACGAAAGCGU GGG-GAGCAA ACAGGAUUAG
AUACCCUGGU AGUCCACGCC GUAAACGAUG AGUGCUAGAU AUCGGAGGA-
UUC-UC-UUU CGGUUUCGCA GCUAACGCAU UAAGCACUCC GCCUGGGGAG
UACGGUCGCA AGAUUAAAAC UCAAA-GGAA UUGACGGGGG -CUCGCACAA
GCGGUGGAGC AUGCGGUUUA AUUCGAUGUU ACGCGAAAAA CCUUACCAAC
CCUUGACAUG GUGGUU---A -UG-G-AUUG CAGAGAUGCU UUCCUU-CAG
UUCGGCUGGG CCACACACAG GUGUUGCAUG GCUGUCGUCA GCUCGUGUCG
UGAGAUGUUG GGUUAAGUCC CGCAACGAGC GCAACCCUUA UUCUUAUUUG
CCAGCGGGUA AUGCCGGGAA CUAUAAGAAA ACUGCCGGUG AUAAGCCG-G
AGGAAGGUGG GGACGACGUC AAGUCAUCAU GGCCCUUAC- GGGUUGGGCU
ACACGCGUGC UACAAUGGUG UUUACAGAGG GA-AGCAAGA CGGUGACGUG
GAGCAAA-UC CCU-AAAAGA CAUCUCAGUU CGGAUUGUUC UCUGCAACU-
CGAGAGCAUG AAGUUGGAAU CGCUAGUAAU CGCGGAUCAG CAUGCCGCGG
UGAAUACGUU -CUCGGG
>RckBell3        1285 bp          rna
GUCGAACGGA CUAA------ ---------U U-GGGG-CUU -G-CUCC-AA
---------- ------UU-A -GUUAGUGGC AGACGGGUGA GUAACACGUG
GGAAUCUGCC CAUCAGUACG GAAUAACUUU UAGAAAUAAA AGCUAAUACC
GUAUA-UUCU C-UACG-GAG GAAAGA---- ---------- ----------
---------- ---------- ------UUUA ---------- ----------
---------- ---------- ---------- ---------- ----------
---------- ---------- ---------- ---------- ----------
---------- ---------- ---------- -----UCGCU GAUGGAUGAG
CCCGCGUCAG AUUAGGUAGU UGGUG-AGGU AAUGGCUCAC CAAGCCUACG
AUCUGUAGCU GGUCUGAGAG GAUGAUCAGC CACACUGGGA CUGAGACACG
GCCCAGACUC CUACGGGAGG CAGCAGUGGG GAAUAUUGGA CAAUGGGCGA
AAGCUGAUCC AGCAAUACCG AGUGAGUGAU GAAGGCCCUA GGGUUGUAAA
GCUCUUUU-A GCAAGGAAGA -----UAA-- --UGACGUUA C-UUG-CAGA
AAAAGCCCCG GCUAACUCCG UGCCAGCAGC CGCGGUAAGA CGGAGGGG-G
CUAGCGUUGU UCGGAAUUAC UGGGCGUAAA GAGUGCGUAG GCGGUUUAGU
AAGUUGGAAG UGAAAGCCCG GGGCUUAACC UCGGAAUUGC UUUCAAAACU
AC-UAAUCUA G-AGUGUAGU AGGGGAUGAU GGAAUUCCUA GUGUAGAGGU
GAAAUUCUUA GAUAUUAGGA GGAACACCGG UGGCGAAGGC GGUCAUCUGG
GCUACAACUG ACGCUGAUGC ACGAAAGCGU GGG-GAGCAA ACAGGAUUAG
AUACCCUGGU AGUCCACGCC GUAAACGAUG AGUGCUAGAU AUUGGGAGAU
UU--UC-UCU CGGUUUCGCA GCUAACGCAU UAAGCACUCC GCCUGGGGAG
UACGGUCGCA AGAUUAAAAC UCAAA-GGAA UUGACGGGGG -CUCGCACAA
GCGGUGGAGC AUGCGGUUUA AUUCGAUGUU ACGCGAAAAA CCUUACCAAC
CCUUGACAUG GUGGUU---G -CG-G-AUCG CAGAGAUGCU UUCCUU-CAG
UUCGGCUGGA CCACACACAG GUGUUGCAUG GCUGUCGUCA GCUCGUGUCG
UGAGAUGUUG GGUUAAGUCC CGCAACGAGC GCAACCCUCA UUCUUAUUUG
CCAGCGGGUA AUGCCGGGAA CUAUAAGAAA ACUGCCGGUG AUAAGCCG-G
AGGAAGGUGG GGACGACGUC AAGUCAUCAU GGCCCUUAC- GGGUUGGGCU
ACACGCGUGC UACAAUGGUG UUUACAGAGG GA-AGCAAGA CGGCGACGUG
GAGCAAA-UC CCU-AAAAGA CAUCUCAGUU CGGAUUGUUC UCUGCAACU-
CGAGAGCAUG AAGUUGGAAU CGCUAGUAAU CGCGGAUCAG CAUGCCGCGG
UGAAUACGUU -CUCGGG
>RckRic10        1285 bp          rna
GUCGAACGGA CUAA------ ---------U U-GGGG-CUU -G-CUCC-AA
---------- ------UU-A -GUUAGUGGC AGACGGGUGA GUAACACGUG
GGAAUCUACC CAUCAGUACG GAAUAACUUU UAGAAAUAAA AGCUAAUACC
GUAUA-UUCU C-UGCG-GAG GAAAGA---- ---------- ----------
---------- ---------- ------UUUA ---------- ----------
---------- ---------- ---------- ---------- ----------
---------- ---------- ---------- ---------- ----------
---------- ---------- ---------- -----UCGCU GAUGGAUGAG
CCCGCGUCAG AUUAGGUAGU UGGUG-AGGU AAUGGCUCAC CAAGCCGACG
AUCUGUAGCU GGUCUGAGAG GAUGAUCAGC CACACUGGGA CUGAGACACG
GCCCAGACUC CUACGGGAGG CAGCAGUGGG GAAUAUUGGA CAAUGGGCGA
AAGCUGAUCC AGCAAUACCG AGUGAGUGAU GAAGGCCUUA GGGUUGUAAA
GCUCUUUU-A GCAAGGAAGA -----UAA-- --UGACGUUA C-UUG-CAGA
AAAAGCCCCG GCUAACUCCG UGCCAGCAGC CGCGGUAAGA CGGAGGGG-G
CUAGCGUUGU UCGGAAUUAC UGGGCGUAAA GAGUGCGUAG GCGGUUUAGU
AAGUUGGAAG UGAAAGCCCG GGGCUUAACC UCGGAAUUGC UUUCAAAACU
AC-UAAUCUA G-AGUGUAGU AGGGGAUGAU GGAAUUCCUA GUGUAGAGGU
GAAAUUCUUA GAUAUUAGGA GGAACACCGG UGGCGAAGGC GGUCAUCUGG
GCUACCACUG ACGCUGAUGC ACGAAAGCGU GGG-GAGCAA ACAGGAUUAG
AUACCCUGGU AGUCCACGCC GUAAACGAUG AGUGCUAGAU AUCGGAAGA-
UUC-UC-UUU CGGUUUCGCA GCUAACGCAU UAAGCACUCC GCCUGGGGAG
UACGGUCGCA AGAUUAAAAC UCAAA-GGAA UUGACGGGGG -CUCGCACAA
GCGGUGGAGC AUGCGGUUUA AUUCGAUGUU ACGCGAAAAA CCUUACCAAC
CCUUGACAUG GUGGUU---G -CG-G-AUCG CAGAGAUGCU UUUCUU-CAG
CUCGGCUGGA CCACACACAG GUGUUGCAUG GCUGUCGUCA GCUCGUGUCG
UGAGAUGUUG GGUUAAGUCC CGCAACGAGC GCAACCCUCA UUCUUAUUUG
CCAGCGGGUA AUGCCGGGAA CUAUAAGAAA ACUGCCGGUG AUAAGCCG-G
AGGAAGGUGG GGACGACGUC AAGUCAUCAU GGCCCUUAC- GGGUUGGGCU
ACACGCGUGC UACAAUGGUG UUUACAGAGG GA-AGCAAGA CGGCGACGUG
GAGCAAA-UC CCU-AAAAGA CAUCUCAGUU CGGAUUGUUC UCUGCAACU-
CGAGAGCAUG AAGUUGGAAU CGCUAGUAAU CGCGGAUCAG CAUGCCGCGG
UGAAUACGUU -CUCGGG
>BcrAss17        1488 bp          rna
GUUGAACGAG UUAA------ --------CU U-AGGG-CUU -G-CUCU-AG
G--------- ------UU-A -AUCAGUAGC AAACGGGUGA GUAACGCGUG
GGAAUCUACC CAUCAGUAUG GAAUAACAUU UGGAAACAAA UGCUAAUACC
AUAUA-UUCU C-UAUG-GAG GAAAGA--UU UAGAACUUAU CUAAAAAGUU
AUUAUAUAUA CACUAUAUAA UGAGAAUUUA AUAGACAAAG GUUAAAUCAA
GUAGUGCUAG AAGUUUUGAA AUUAAGGAGU GAAGCGUAUG CAAAUAUGUA
AACACCGUAG AUCUUCAAAA GCGACAAUGC AAUAUGCAGA UUUUUGCCGA
GUAUAUGAUA GUAAUUUUUU AGAUAAGUUC UUA--UCGCU GAUGGAUGAG
CCCGCGUCAG AUUAGGUAGU UGGUA-GGGU AAUGGCCUAC CAAGCCAACG
AUCUGUAGCU GGUCUGAGAG GAUGAUCAGC CACACUGGGA CUGAGACACG
GCCCAGACUC CUACGGGAGG CAGCAGUGGG GAAUAUUGGA CAAUGGGCGA
AAGCUGAUCC AGCAAUGCCG CGUGAAUGAC GAAGGCCUUA GGGUUGUAAA
GUUCUUUU-A GCAGGGAAGA -----UAA-- --UGACGGUA C-CUG-CAGA
AAAAGCCCCG GCUAACUCCG UGCCAGCAGC CGCGGUAAGA CGGAGGGG-G
CUAGCGUUGU UCGGAAUUAC UGGGCGUAAA GAGUGCGUAG GCGGUUUAGU
AAGUUGGAAG UGAAAGCCCG GGGCUUAACC UCGGAAUUGC UUUCAAAACU
GC-UAAUCUA G-AGUGUAGU AGGGGAUGAU GGAAUUCCUA GUGUAGAGGU
GAAAUUCUUA GAUAUUAGGA GGAACACCGG UGGCGAAGGC GGUCAUCUGG
GCUACAACUG ACGCUGAUGC ACGAAAGCGU GGG-GAGCAA ACAGGAUUAG
AUACCCUGGU AGUCCACGCU GUAAACGAUG AGUGCUAGAU AUCGGGAGA-
AUA-UC-UCU CGGUUUCGUA GCUAACGCAU UAAGCACUCC GCCUGGGGAG
UACGGUCGCA AGAUUAAAAC UCAAA-GGAA UUGACGGGGG -CUCGCACAA
GCGGUGGAGC AUGCGGUUUA AUUCGAUGUU ACGCGAAAAA CCUUACCAAC
CCUUGACAUG GUGGUC---G -CG-G-GAAG CAGAGAUGCA UCCCUU-CAG
UUCGGCUGGA CCACACACAG GUGUUGCAUG GCUGUCGUCA GCUCGUGUCG
UGAGAUGUUG GGUUAAGUCC CGCAACGAGC GCAACCCUCA UUCUUAUUUG
CCAGCGAGUA AUGUCGGGAA CUAUAAGGAA ACUGCCGGUG AUAAACCG-G
AGGAAGGUGG GGACGACGUC AAGUCAUCAU GGCCCUUAU- GGGUUGGGCU
ACACGCGUGC UACAAUGGUA UCUACAGAGG GA-AGCAAGA CGGCGACGUG
GAGCAAA-UC CCU-AAAAGA UAUCUCAGUU CGGAUUGCUC UCUGCAACU-
CGAGAGCAUG AAGUUGGAAU CGCUAGUAAU CGCGGAUCAG CAUGCCGCGG
UGAAUACGUU -CUCGGG
>UncRic36        1285 bp          rna
GUCGAACGGG CAAG------ --------AG C-UGUA-GCA -A-UACA-GA
G--------- ------UUCU -GCUAGUGGC AGACGGGUGA GUAACACAUG
GGAAUCUACC UUGUAGUGCG AGAUAACAAG UGGAAACACU UGCUAAUAUU
GCAUA-UUGC C-GAGA-GGU GAAAGA---- ---------- ----------
---------- ---------- ------UUUA ---------- ----------
---------- ---------- ---------- ---------- ----------
---------- ---------- ---------- ---------- ----------
---------- ---------- ---------- -----UCGCU ACAAGACGAG
CCCAUGCAAG AUUAGCUAGU UGGUA-AGGU AAUUGCUUAC CAAGGCAACG
AUCUUUAGUU GGUCUGAGAG GAUGAUCAGC CACACUGGAA CUGAGACACG
GUCCAGACUC CUACGGGAGG CAGCAGUGGG GAAUAUUGGA CAAUGGGCGC
AAGCUGAUCC AGCGACGCCG CGUGAGUGAU GAAGGCCUUA GGGUUGUAAA
GCUCUUUU-A GUGGGGAAGA -----UAA-- --UGACGGUA C-CCA-CAGA
AAAAGCCCCG GCUAACUUCG UGCCAGCAGC CGCGGUAAUA CGAAGGGG-G
CUAGCAUUAC UCGGAAUUAU UGGGCGUAAA GCGUGCGUAG GCUGCUUAGC
AAGUCAGAAG UGAAAUCCUU GGGCUCAACC CAAGAACUGC UUUUGAAACU
GC-UAAGCUU G-AGUACUGU AGAGGAUAGC GGAAUUCCUA GUGUAGAGGU
GAAAUUCGUA GAUAUUAGGA GGAACACCGG AGGCGAAGGC GGUUAUCUGG
GCAGUCACUG ACGCUGUUGC ACGAAAGCGU GGG-GAGCAA ACAGGAUUAG
AUACCCUGGU AGUCCACGCA GUAAACGAUG AGUGCUAGAU GUCGGGAC--
UUAG-G-UUU CGGUGUCGCA GCUAACGCAU UAAGCACUCC GCCUGGGGAG
UACGACCGCA AGGUUAAAAC UCAAA-GGAA UUGACGGGGA -CCCGCACAA
GCGGUGGAAC AUGUGGUUUA AUUCGAUGCU ACGCGAAAAA CCUUACCAGG
CCUUGACAUG GUGAUC---G -UA-U-GACU GUGAAAGCAG UUAG-U-CGG
UUCGGCCGGA UCAU-CACAG GUGUUGCAUG GCUGUCGUCA GCUCGUGUCG
UGAGAUGUUG GGUUAAGUCC CGCAACGAGC GCAACCCUCA UCCUUAGUUG
CCAGCGAGUA AUGUCGGGAA CUUUAAGGAA ACUGCCGGUG AUAAGCCG-G
AGGAAGGUGG GGAUGACGUC AAGUCAGCAU GGCCCUUAC- GGCCUGGGCU
ACACACGUGU UACAAUGGUG GUGACAAAAA GC-AGCAAUA GGGUGACCUG
GAGCCAA-UC UUU-AAAAGC CAUCUCAGUU CGGAUUGCAC CCUGCAACU-
CGGGUGCAUG AAGUCGGAAU CGCUAGUAAU CGCAGAUCAG CAUGCUGCGG
UGAAUACGUU -CCCGGG
>Unc03nom        1287 bp          rna
GUCGAACGAA CGAA------ --------AU C-GGUG-CUU -G-CACU-GA
U--------- ------CU-A -GUUAGUGGC AGACGGGUGA GUAAUACAUG
GGAAUCUACC UUGCAGUACA GAAUAACUAU UGGAAACGGU AGCUAAUACU
GUAUA-CAGC C-GAGA-GGU GAAAGA---- ---------- ----------
---------- ---------- ------UCUA ---------- ----------
---------- ---------- ---------- ---------- ----------
---------- ---------- ---------- ---------- ----------
---------- ---------- ---------- -----UCGCU GUAAGAUGAG
CCCAUGCAAG AUUAGCUUGU UGGUG-AGGU AAUGGCUUAC CAAGGCUACG
AUCUUUAGCU GGUCUAAGAG GAUGAUCAGC CACACUGGAA UUGAGAUACG
GUCCAGACUC CUACGGGAGG CAGCAGUGGG GAAUAUUGGA CAAUGGGCGA
AAGCUGAUCC AGCGACGCCG CGUGAGUGAU GAAGGCCUUA GGGUUGUAAA
GCUCUUUU-A GUGGGGAAGA -----UAA-- --UGACGGUA C-CCA-CAGA
AAAAGUCCCG GCUAACUUCG UGCCAGCAGC CGCGGUAAUA CGAAGGGG-G
CUAGCGUUAC UCGGAAUUAU UGGGCGUAAA GCGUGCGUAG GCGGUAAAAU
AAGUUGGAAG UGAAAGCCUU UGGCUCAACC AAAGAAUUGC UUUCAAAACU
GU-UUUACUA G-AGUAUCAA AGGGGAUAGA GGAAUUCCUA GUGUAGAGGU
GAAAUUCGUA GAUAUUAGGA GGAAUACCGG AGGCGAAAGC GUCUAUCUGG
UUGAUAACUG ACGCUGUUGC ACGAAAGCGU GGG-GAGCAA ACAGGAUUAG
AUACCCUGGU AGUCCACGCA GUAAACGAUG AGUGCUAGGU AUUUGGGUUU
UUAUGA-UCU GAGUAUCGUA GUUAACGCGU UAAGCACUCC GCCUGGGAAG
UACGAUCGCA AGGUUGAAAC UCAAA-GGAA UUGACGGGGA -CCCGCACAA
GCGGUGGAAC AUGUGGUUUA AUCCGAUGCU ACGCGAAAAA CCUUACCAGG
CUUUGACAUG GUAGUC---A -UA-C-GGCU AAGAGAUUAG CUGG-U-CAG
UUCGGCUGGA CUAU-CACAG AUGUUGCAUG GCUGUCGUCA GCUCGUGUCG
UGAGAUGUUG GGUUAAGUCC CGCAACGAGC GCAACCCUUA UCCUUAAUUG
CCAACAGGUU AUGCUGGGAA CUAUAAGGAA ACUGCCAGUG GGAAACUG-G
AGGAAGGUGA GGAUGACGUC AAGUCAGCAU GGCUCUUAC- AGCCUGGGCU
ACACACGUGU UACAAUGGUA GUUACAAUUA GA-AACAAUA GGGCGACCUG
GAGUAAA-UC UAC-AAAAGC UACCUCAGUU CGGAUUGUAC UCUGCAACU-
CGGGUGCAUG AAGUCGGAAU CGCUAGUAAU CGCAAAUCAG CACGUUGCGG
UGAAUACGUU -CUCGGG
>RktBact2        1289 bp          rna
GUCGAACGAA UGUA------ --------UU U-CUAG-CUU -G-CUAG-AG
A--------- ------UA-U -GUUAGUGGC AUACGGGUGA GUAACACGUG
GGAAUCUGCC CAUCAGUAUG GAAUAACUUU GGGAAACUAA AGCUAAUACC
AUAUA-UUUU C-UACG-GAA GAAAGA---- ---------- ----------
---------- ---------- ------UUUA ---------- ----------
---------- ---------- ---------- ---------- ----------
---------- ---------- ---------- ---------- ----------
---------- ---------- ---------- -----UCGCU GAUGGAUGAG
CCCGCGGCAG AUUAGCUAGU UGGUG-GGGU AAAGGCCUAC CAAGGCAACG
AUCUGUAGCU GGUCUGAGAG GAUGAUCAGC CACACUGGGA CUGAGACACG
GCCCAGACUC CUACGGGAGG CAGCAGUGGG GAAUAUUGGA CAAUGGGCGA
AAGCUGAUCC AGCAAUGCCG CGUGAGUGAU GAAGGCCGUA AGGUUGUAAA
GCUCUUUC-A GCAGGAAAGA -----UAA-- --UGACGGUA C-CUG-CAAA
AGAAGCCCCG GCUAACUCCG UGCCAGCAGC CGCGGUAAGA CGGAGGGG-G
CUAGCGUUGU UCGGAAUUAC UGGGCGUAAA GCGCAUGUAG GCGGUUUAGU
AAGUUGGAAG UGAAAGCCCA GGGCUCAACC CUGGAACUGC UUUCAAAACU
GC-UAAGCUA G-AGUGCGGA AGGGGGUGAU GGAAUUCCUA GUGUAGAGGU
GAAAUUCAUA GAUAUUAGGA GGAACACCAA AGGCGAAAGC AUUCACCUGG
UCCGCAACUG ACGCUGAGAU GCGAAAGCGU GGG-GAGCAA ACAGGAUUAG
AUACCCUGGU AGUCCACGCU GUAAACGAUG AGUGCUAGAU AUCGGGAAU-
UUU-AU-UCU CGGUUUCGCA GCUAACGCAU UAAGCACUCC GCCUGGGGAG
UACGGUCGCA AGAUUAAAAC UUAAA-GGAA UUGACGGGGG -CCCGCACAA
GCGGUGGAGC AUGCGGUUUA AUUCGAUGCU ACGCGAAAAA CCUUACCAAC
UCUUGACAUG GUGGUU---A -GG-A-AGAA CAGAGAUGUU UUUCUU-CGG
UUCGGCCGGG CCACACACAG GUGCUGCAUG GCUGUCGUCA GCUCGUGUCG
UGAGAUGUUG GGUUAAGUCC CGUAACGAGC GCAACCCUUA UCCUUAUUUG
CCAUCAGGUU AAGCUGGGAA CUAUAAGGAA ACUGCCGGCU UUAAGCCG-G
AGGAAGGUGG GGACGAGGUC AAGUCAUCAU GGCCUUUACU GAGUUGGGCU
ACACGCGUGC UACAAUGGUA UCUACAGAGG GA-AGCCAAG UGGCGACACG
GAGCAAA-UC CCAAAAAAGA UAUCUCAGUU CGGAUUGCAC UCUGCAACU-
CGAGUGCAUG AAGUCGGAAU CGCUAGUAAU CGCGGAUCAG CAUGCCGCGG
UGAAUACGUU -CCCGGG
>Pa4Para6        1308 bp          rna
GUCGAGCGGU AUUA----AA AAUU----UG U-AGUA-GCA -A-UAUU-AC
A-----GUUU UU----UG-G -UAUAGCGGC AGACGGGUGA GUAAUACAUG
GGAAUCUACC UUAUAGAUUG GGAUAACAUG CAGAAAUGUG UGCUAAUACC
AAAUAACAGC C-GAGA-GGC AAAAGAC--- ---------- ----------
---------- ---------- ------GAAA ---------- ----------
---------- ---------- ---------- ---------- ----------
---------- ---------- ---------- ---------- ----------
---------- ---------- ---------- ----GUCGCU AUAAGACGAG
CCUUUGCGGG AUUAGCUAGU UGUUG-AGGU AAUGGCUCAA CAAGGCAACG
AUCUCUAGUU GAUCUGAGAG GAUGAUCAGC CACACUAGAA CUGAGACACG
GUCUAGACUU CUACGGAGGG CAGCAGUGAG GAAUAUUGGA CAAUGGGCGA
AAGCUGAUCC AGCAACGCCG CGUGAGUG-C UAAGGCCUUA GGGCUGUAAA
ACUCUUUU-A AUGGGGAAGA AGGAGAAAUC CGUGACGGUA C-CCA-UAGA
AAAAGCCCCG GCUAACUUCG UGCCAGCAGC CGCGGUAAUA CGAAGGGG-G
CUAGCGUUAC UCGGAAUUAU UGGGCGUAAA GCGUGCGUAG GCUGAUUGUA
AAGUCAUUGG UGAAAUCCUU GAGCUCAACU CAAGAACUGC CGUUGAUACU
GA-CAAUCUU G-AAUAACGG AGAGGAUAAU GGAAUUCCUA GUGGAAAGGU
GAAAUUUUGU GAUAUUAGGA GGAACACCGA UGGCGAAAGC GAUUAUCUGG
UCGAUUAUUG ACGCUGUUGC ACGAAAGUAU GGG-GAGCAA ACAGGAUUAG
AUACCCUGGU AGUCCAUACA GUAAACUAUG AGUGCUGGAU GUCGGAUU--
-UA--U-UUU CGGUGUCGAA GCUAACGCGU UAAGCACUCC GCCUGGGGAG
UACGGUCGCA AGACUAAAAC UUAAA-GGAA UUGACGGGGA -CCCGCACAA
GCGGUGGAAC AUGUGGUUUA AUUCGAUGCU ACGCGAAAAA CCUUACCAAG
UCUUGACAUG AUAUUCAU-A -GC-UAUUUG GGAUAACUAG AUAG-U-CGU
UUAG-UCGGA AUAU-CACAG GUGCUGCAUG GCUGUCGUCA GCUCGUGUCG
UGAGAUGUUG GGUUAAGUCC CGCAACGAGC GCAACCCCUA UUUUUAGUUG
CUACCAGUUC GGCUGGGCCA CUCUAGAAAA ACUGCUGAUG AUAAAUCA-G
AGGAAGGUGG GGAUGAGGUC AAGUCAGCAU GGCCCUUAU- GACUUGGGCU
ACACACGUGU UACAAUGGUG AUUACAAUGG GC-UGCAAUG AGGCGACUCG
GAGCUUAAUC CUU-AAAAAU CACCCCAGUU CGGAUUGUAC UCUGCAACU-
CGAGUACAUG AAGCAGGAAU CGCUAGUAAU CGCGGAUCAG CAUGCCGCGG
UGAAUACGUU -CCCGGG
>CanAnade        1283 bp          rna
GUCGAACGCA CGAG------ --------AU C-GGUG-CUU -G-CACU-GA
U--------- ------CG-A -GUGAGUGGC AGACGGAUGA GUAAUACAUG
GGAAUCUACC UUAUAGUACG GAACAACCAU UGGAAACGGU GGCUAAUGCC
GUAUA-UUGC C-GAGA-GGU GAAAGA---- ---------- ----------
---------- ---------- ------UUUA ---------- ----------
---------- ---------- ---------- ---------- ----------
---------- ---------- ---------- ---------- ----------
---------- ---------- ---------- -----UCGCU GUAAGAUGAG
CCCAUGCGGG AUUAGCUAGU UGGUA-AGGU AAUGGCUUAC CAAGGCAAUG
AUCUCUAGUU GGUCUGAGAG GAUGAUCAGC CAUACUGGAA CUGAGACACG
GUCCAGACUC CUACGGGAGG CAGCAGUGGG GAAUAUUGGA CAAUAGGCGA
AAGCCGAUCC AGCAACGCCG CGUGAAUG-G UAAGGCCUUA GGGUUGUAAA
GUUCUUUU-A GUGGGGAAAA -----UUA-- --UGAUGGUA C-CCA-CAGA
AAAAGCCCCG GCUAACUUCG UGCCAGCAGC CGCGGUAAUA CGAAGGGG-G
CUAGCGUUAC UCGGAAUUAU UGGGCGUAAA GCGUGCGUAG GUGGUGCUAU
AAGUUAGGAG UGAAAGCCUC AGGCUCAACC UGAGAAAUGC UUUUAAUACU
GU-AGUGCUU G-AGUUCUGA AGAGGAUAGU GGAAUUCCUA GUGUAGAGGU
GACAUUCGUA GAUAUUAGGA GGAACACCGG UGGCGAAAGC GACUAUCUGG
UCAGAUACUG ACACUGUUGC ACGAAAGCGU GGG-GAGCAA ACAGGAUUAG
AUACCCUGGU AGUCCACGCA GUAAACUAUG AGUGCUAGGU AUUGGGACGU
UU--UGUUCU CAGUACCCCA GCUAACGCGU UAAGCACUCC GCCUGGGGAG
UACGACCGCA AGGUUAAAAC UCAAA-GGAA UUGACGGGGA -CCCGCACAA
GCGGUGGAAC AUGUGGUUUA AUUCGAUGCU ACGCGAAAAA CCUUACCAGG
UCUUG-CAUA GUAGUC---A -UA-U-GGUC AUGAAAGUGA UCAG-U-CGG
UUCGGCCGGA CUAU-UACAG GUGUUGCAUG GCUGUCGUCA GCUCGUGUCG
UGAGAUGUUG GGUUAAGUCC CGCAACGAGC GCAACCCUUA UCCUUAGUUG
CCAGCGAUUC G-GUCGGGCA CUUUAAGGAA ACUGCCGGUG GUAAGCCG-G
AGGAAGGUGA GGAUGACGUC AAGUCAGCAU GGCCCUUAC- GACCUGGGCU
ACACACGUGU UACAAUGGUG GUGACAAUGA GC-AGCAAAA GAGCGAUCUA
GAGCUAA-UC UUC-AAAAGC CAUCUCAGUU CGGAUUGCAC CCUGCAACU-
CGGGUGCAUG AAGUUGAAAU CGCUAGUAAU CGCAGAUCAG CAUGCUGCGG
UGAAUACGUU -CCCGGG
>CanCyrt3        1282 bp          rna
GUCGAACGGA UUUG------ --------AU A-GGUG-CUU -G-CAUC-UA
U--------- ------CA-G -GUUAGUGGC AGACGGGUGA GUAAUGCAUA
GGAAUCUGCC UUAUAGUAUG AAAUAACUAC UGGAAACGGU AGCUAAUGUC
GUAUA-UUGC C-UACG-GGU GAAAGA---- ---------- ----------
---------- ---------- ------UUUA ---------- ----------
---------- ---------- ---------- ---------- ----------
---------- ---------- ---------- ---------- ----------
---------- ---------- ---------- -----UCGCU AUAAGAUGAG
CCUAUGUGGG AUUAGCUUGU UGGUG-GGGU AAAGGCCUAC CAAGGCUCCG
AUCUCUAGUU GGUCUGAGAG GAUGAUCAGC CACACUGGAA CUGAGACACG
GUCCAGACUC CUACGGGGGG CAGCAGUGAG GAAUAUUGGA CAAUGGGCGA
AAGCUGAUCC AGCAAUGCCG CGUGAGUGAU AAAGGCCUUC GGGUUGUAAA
GCUCUUUC-A GUGGGGAAGA -----UAA-- --UGACGGUA C-CCA-CAGA
AGAAGCCCCG GCUAACUUCG UGCCAGCAGC CGCGGUAAUA CGAAGGGG-G
CAAGCGUUAC UCGGAAUUAU UGGGCGUAAA GAGUGCGUAG GCGGUUUUGU
AAGUCAGGAA UGAAAUCCUU AAGCUCAACU UAAGGGCUGU UUCUGAAACU
GC-AAGGCUU G-AAUAUCGG AGGGGAUAGU GGAAUUCCUA GUGUAGGGGU
GGAAUCCGUA GAUAUUAGGA GGAACACCGG AGGCGAAAGC GACUAUCUGG
CCGAUUAUUG ACGCUGUUGC ACGAAAGCGU GGG-GAGCAA ACAGGAUUAG
AUACCCUGGU AGUCCACGCA GUAAACGAUG AGUGUUAGAU GUCGGGAU--
UU---A-UCU CGGUGUCGUA GCUAACGCGU UAAACACUCC GCCUGAGGAG
UACGAUCGCA AGAUUAAAAC UCAAA-GGAA UUGACGGGGA -CCCGCACAA
GCGGUGGAAC AUGUGGUUUA AUUCGAUGCU ACGCGAAAAA CCUUACCAGG
CCUUGACAUG GUGGUC---G -UA-C-GACU AAGAAACUAG UCGG-U-CAG
UUCGGCUGGA CCAU-CACAG GUGUUGCAUG CCUGUCGUCA GCUCGUGUCG
UGAGAUGUUG GGUUAAGUCC CGCAACGAGC GCAACCCUCA UCCUUAGUUG
CCAUCGGGUU AUGCCGGGAA CUUUAAGGAA ACUGCUGGUG CUAAGCCA-G
AGGAAGGUGG GGAUGACGUC AAGUCAACAU GGCCCUUAC- GGCCUGGGCU
ACACACGUGU UACAAUGGCG AUCACAAUAG GA-AGCGACG GGGCGACCCU
GAGCAGA-UC CUA-AAAAAU CGCCUAAGUU CGGAUUGCAC UCUGCAACU-
CGGGUGCAUG AAGUUGGAAU CGCUAGUAAU CGCAGAUCAG CACGCUGCGG
UGAAUACGUU -CCCGGG
>MdfYyyyy        1280 bp          rna
GUCGAACGGA U-UA------ --------AU A-GAUG-CUU -G-CAUC-UA
U--------- ------UA-- -AUUAGUGGC AGACGGGUGA GUAAUGCAUA
GGAAUCUGCC UUAUAGUACG AAAUAACUAU UGGAAACGGU AGCUAAUGUC
GUAUA-UUGC C-UAAG-GGU GAAAGA---- ---------- ----------
---------- ---------- ------UUUA ---------- ----------
---------- ---------- ---------- ---------- ----------
---------- ---------- ---------- ---------- ----------
---------- ---------- ---------- -----UCGCU AUAAGAUGAG
CCUAUGUGGG AUUAGCUAGU UGGUG-GGGU AAAGGCCUAC CAAGGCAACG
AUCUCUAGUU GGUCUGAGAG GAUGAUCAGC CACACUGGAA CUGAGACACG
GUCCAGACUC CUACGGGGGG CAGCAGUGAG GAAUAUUGGA CAAUGGGCGA
AAGCUGAUCC AGCAAUGCCG CGUGAGUGAU GAAGGCCUUC GGGUUGUAAA
GCUCUUUC-A GUGGGGAAGA -----UAA-- --UGACGGUA C-CCA-CAGA
AGAAGCCCCG GCUAACUUCG UGCCAGCAGC CGCGGUAAUA CGAAGGGG-G
CAAGCGUUAC UCGGAAUUAU UGGGCGUAAA GAGUGCGUAG GCGGUUUUGU
AAGUCAGGAA UGAAAUCCUU AAGCUCAACU UAAGGGCUGU UUCUGAAACU
GC-AAGGCUU G-AAUAUCGG AGGGGAUAGC GGAAUUCCUA GUGUAGGGGU
GGAAUCCGUA GAUAUUAGGA GGAACACCGG AGGCGAAAGC GGCUAUCUGG
ACGAUUAUUG ACGCUGUUGC ACGAAAGCGU GGG-GAGCAA ACAGGAUUAG
AUACCCUGGU AGUCCACGCA GUAAACGAUG AGUGUUAGAU GUCGGGAU--
UU---A-UCU CGGUGUCGUA GCUAACGCGU UAAACACUCC GCCUGAGGAG
UACGAUCGCA AGAUUAAAAC UCAAA-GGAA UUGACGGGGA -CCCGCACAA
GCGGUGGAAC AUGUGGUUUA AUUCGAUGCU ACGCGAAAAA CCUUACCAGG
CCUUGACAUG GUGGUC---G -UA-C-GACU AAGAAACUAG UCGG-U-CAG
UUCGGCUGGA CCAU-CACAG GUGUUGCAUG CCUGUCGUCA GCUCGUGUCG
UGAGAUGUUG GGUUAAGUCC CGCAACGAGC GCAACCCUCA UCCUUAGUUG
CCAUCGGGUA AUGCCGGGAA CUUUAAGGAA ACUGCUGGUG CUAAGCCA-G
AGGAAGGUGG GGAUGACGUC AAGUCAACAU GGCCCUUAU- GGCCUGGGCU
ACACACGUGU UACAAUGGCG AUUACAAUAG GA-AGCGACG GGGUGACCCU
GAGCAGA-UC CUC-AAAAAU CGCCUAAGUU CGGAUUGCAC UCUGCAACU-
CGGGUGCAUG AAGUUGGAAU CGCUAGUAAU CGCAGAUCAG CAUGCUGCGG
UGAAUACGUU -CCCGGG
>CanLar43        1283 bp          rna
GUUGAACGGA AAUA------ --------AU U-GGUG-CUU -G-CACU-GA
U--------- ------UA-U -UUUAGUGGC AAACGGGUGA GUAAUACAUG
GGAAUCUACC UUGCAGUACG GAAUAACUAU UGGAAACAAG AGCUAAUACC
GUAUA-UUGC C-GAGA-GGU GAAAGA---- ---------- ----------
---------- ---------- ------UUUA ---------- ----------
---------- ---------- ---------- ---------- ----------
---------- ---------- ---------- ---------- ----------
---------- ---------- ---------- -----UCGCU ACAAGAUGAG
CCCAUGCAAG AUUAGCUAGU UGGUG-AGGU AAAUGCUUAC CAAGGCUACG
AUCUUUAGCU GGUCUGAGAG GAUGAUCAGC CACACUGGAA CUGAGACACG
GUCCAGACUC CUACGGGAGG CAGCAGUGGG GAAUAUUGGA CAAUGGGCGA
AAGCUGAUCC AGCGACGUCG CGUGAGUGAA GAAGGCCUUC GGGUUGUAAA
GCUCUUUC-A GUAGGGAAGA -----UAA-- --UGACGGUA C-CUA-CAAA
AGAAGCUCCG GCUAACUUCG UGCCAGCAGC CGCGGUAAUA CGAAGGGA-G
CUAGCGUUAC UCGGAAUUAU UGGGCGUAAA GCGUACGUAG GCGGCUUAGU
AAGUUGGGAG UGAAAUCCUU GGGCUUAACU CAAGAAUUGC UUUCAAAACU
AC-UAAGCUA G-AGUAUCAG AGAGGAUGGC GGAAUUCCUA GUGUAGAGGU
GAAAUUCGUA GAUAUUAGGA GGAACACCGG UGGCGAAAGC GGCCAUCUGG
CUGAUUACUG ACGCUGUUGU ACGAAAGCGU GGG-GAGCAA ACAGGAUUAG
AUACCCUGGU AGUCCACGCA GUAAACGAUG AGUGCUAGAU GUUGGGGG-U
UU---U-CCU CAGUGUCGCA GCUAACGCGU UAAGCACUCC GCCUGGGGAG
UACGGUCGCA AGAUUAAAAC UCAAA-GGAA UUGACGGGGA -CCCGCACAA
GCGGUGGAAC AUGUGGUUUA AUUCGAUGCU ACGCGAAAAA CCUUACCAGA
UCUUGACAUG AUAGUC---G -UA-C-GGCU AGGAAACUAG CUGG-U-CGG
UUCGGCCGGA CUAU-CACAG GUGUUGCAUG GCUGUCGUCA GCUCGUGUCG
UGAGAUGUUG GGUUAAGUCC CGCAACGAGC GCAACCCUUA CCCUUAGUUG
CCAUCAGGUA AAGCUGGGAA CUUUAAGGGA ACUGCCGGUG AGAAACCG-G
AGGAAGGUGG GGAUGAUGUC AAGUCAGCAU GGCCCUUAU- GGUCUGGGCU
ACACACGUGU UACAAUGGUG GCUACAAUGA GA-UGCAAAG AGGUGACUCG
GAGCAAA-CC UAU-AAAAGC CAUCCCAGUU CGGAUUGUAC CCUGCAACU-
CGGGUGCAUG AAGUUGGAAU CGCUAGUAAU CGCAGAUCAG CACGCUGCGG
UGAAUACGUU -CCCGGG
>Unc03pb6        1283 bp          rna
GUCGAACGGA UUCU------ --------AU U-UGUG-CUU -G-CAUA-AA
U--------- ------AG-A -AUUAGUGGC AAACGGGUGA GUAAUACAUG
GGAAUUUUCC UUGUAGUAUG GAAUAACUAU UGGAAACAGU AGCUAAUACC
AUAUA-UUGC C-GAAA-GGU GAAAGA---- ---------- ----------
---------- ---------- ------UUUA ---------- ----------
---------- ---------- ---------- ---------- ----------
---------- ---------- ---------- ---------- ----------
---------- ---------- ---------- -----UCGCU ACAAGAUAAG
CCCAUGCAAG AUUAGCUUGU UGGUA-AGGU AAUGGCUUAC CAAGGCAACG
AUCUUUAGCU GGUUUGAGAG GAUGAUCAGC CACACUGGAA CUUAGACACG
GUCCAGACUC CUACGGGAGG CAGCAGUGGG GAAUAUUGGA CAAUGGGCGA
AAGCUGAUCC AGCGACGUCA CGUGAAUGAU GAAGACCUUA GGGUUGUAAA
ACUCUUUU-A GUGGAGAAGA -----UAA-- --UGACGGUA U-CCA-CAGA
AAAAGUCCCG GCUAACUUCG UGCCAGCAGC CGCGGUAAUA CGAAGGGG-G
CAAGCGUUAC UCGGAAUUAU UGGGCGUAAA GCGUGCGUAG GCGGCUUUAU
AAGUUGGAAG UGAAAGCCUU UGGCUCAACC AAAGAAUUGC UUACAAAACU
GU-AAAGCUA G-AGUAUUAG AGAGGAUAGA AGAAUUUCUG AUGUAGGGGU
GAAAUCCGUA GAUAUCAGAA AGAAUAUCGA AGGCGAAAGC AUCUGUCUGG
CUAAAUACUG ACGCUGUUGC ACGAAAGCGU GGG-GAGCAA ACAGGAUUAG
AUACCCUGGU AGUCCACGCA GUAAACGAUG AGUGCUAGAU GUUAGAAC-U
AU---G-UUU UAGCGUCGAA GCUAACGCAU UAAGCACUCC GCCUGGGAAC
UACGAUCGCA AGGUUAAAAC UCAAA-GGAA UUGACGGGGA -CCCGCACAA
GCGGUGGAAC AUGUGGUUUA AUUCGAUGCU ACGCGAAAAA CCUUACCAAG
UCUUGACAUG UUAGUC---G -UA-U-AGCU AAGAAACUAG CUAG-U-CAG
UUCGGCUGGA CUAU-CACAG GUGUUGCAUG GCUGUCGUCA GCUCGUGUCG
UGAGAUGUUG GGUUAAGUCC CGCAACGAGC GCAACCCUUA UCUUUAAUUG
CCAACAGGUA AUGCUGGGAA CUUUAAAGAA ACUGCCAAUG GAGAAUUG-G
AGGAAGGUGA GGAUGACGUC AAGUCAGCAU GGCCCUUAU- GACUUGGGCU
ACACACGUGU UACAAUGGUA GUUACAAUAU GA-UGCAAUA GGGCGACCUG
GAGCAAA-UC UCA-AAAAGC UACCUCAGUU CGGAUUGUAC CCUGCAACU-
CGGGUGCAUG AAGUUGGAAU CGCUAGUAAU CGCAGAUCAG CACGCUGCGG
UGAAUACGUU -CCCGGG
>EhrRum13        1291 bp          rna
GUCGAACGGA CAGU------ -------UAU UUAUAGCUUC -GGCUAUGAG
UA-------- ------UC-U -GUUAGUGGC AGACGGGUGA GUAAUGCGUA
GGAAUCUGCC UAGUAGUAUG GAAUAGCUAU UAGAAAUGAU AGGUAAUACU
GUAUA-AUCC C-UGCG-GGG GAAAGA---- ---------- ----------
---------- ---------- ------UUUA ---------- ----------
---------- ---------- ---------- ---------- ----------
---------- ---------- ---------- ---------- ----------
---------- ---------- ---------- -----UCGCU AUUAGAUGAG
CCUACGUUAG AUUAGCUAGU UGGUA-AGGU AAUGGCUUAC CAAGGCAAUG
AUCUAUAGCU GGUCUGAGAG GACGAUCAGC CACACUGGAA CUGAGAUACG
GUCCAGACUC CUACGGGAGG CAGCAGUGGG GAAUAUUGGA CAAUGGGCGA
AAGCUGAUCC AGCUAUGCCG CGUGAGUGAA GAAGGCCUUC GGGUUGUAAA
ACUCUUUU-A AUAGGGAAGA -----UAA-- --UGACGGUA C-CUA-UAGA
AAAAGUCCCG GCAAACUCCG UGCCAGCAGC CGCGGUAAUA CGGAGGGG-G
CAAGCGUUGU UCGGAAUUAU UGGGCGUAAA GGGCACGUAG GUGGACUAGU
AAGUUAAAAG UGAAAUACCA AAGCUCAACU UUGGAGCUGC UUUUAAUACU
GU-UAGACUA GAAGGUCGAG AGAGGAUAGC GGAAUUCCUA GUGUAGAGGU
GAAAUUCGUA GAUAUUAGGA GGAACACCGG UGGCGAAGGC GGCUAUCUGG
CUCGAUACUG ACACUGAGGU GCGAAAGCGU GGG-GAGCAA ACAGGAUUAG
AUACCCUGGU AGUCCACGCU GUAAACGAUG AGUGCUAAAU GUGAGGAU-U
UU---A-UCU UUGUAUUGUA GCUAACGCGU UAAGCACUCC GCCUGGGGAC
UACGGUCGCA AGACUAAAAC UCAAA-GGAA UUGACGGGGA -CCCGCACAA
GCGGUGGAGC AUGUGGUUUA AUUCGAUGCA ACGCGAAAAA CCUUACCACU
UUUUGACAUG AAGGUC---G -UA-U-CCCU UUUAACCGAG GGAG-U-CAG
UUCGGCUGGA CCUUACACAG GUGCUGCAUG GCUGUCGUCA GCUCGUGUCG
UGAGAUGUUG GGUUAAGUCC CGCAACGAGC GCAACCCUCA UCCUUAGUUA
CCAACAGGUA AUGCUGGGCA CUCUAAGGAA ACUGCCAGUG AUAAACUG-G
AGGAAGGUGG GGAUGAUGUC AAGUCAGCAC GGCCCUUAU- AGGGUGGGCU
ACACACGUGC UACAAUGGCA ACUACAAUAG GU-UGCGAGA CCGCGAGGUU
UAGCUAA-UC CAA-AAAAGU UGUCUCAGUU CGGAUUGUUC UCUGCAACU-
CGAGAGCAUG AAGUCGGAAU CGCUAGUAAU CGUGGAUCAU CAUGCCACGG
UGAAUACGUU -CUCGGG
>LrlEndos        1283 bp          rna
GUUGAACGGA AAUA------ --------AU U-GGUG-CUU -G-CACU-GA
U--------- ------UA-U -UUUAGUGGC AAACGGGUGA GUAAUACAUG
GGAAUCUACC UUGCAGUACG GAAUAACUAU UGGAAACAAG AGCUAAUACC
GUAUA-UUGC C-GAGA-GGU GAAAGA---- ---------- ----------
---------- ---------- ------UUUA ---------- ----------
---------- ---------- ---------- ---------- ----------
---------- ---------- ---------- ---------- ----------
---------- ---------- ---------- -----UCGCU ACAAGAUGAG
CCCAUGCAAG AUUAGCUAGU UGGUG-AGGU AAAUGCUUAC CAAGGCUACG
AUCUUUAGCU GGUCUGAGAG GAUGAUCAGC CACACUGGAA CUGAGACACG
GUCCAGACUC CUACGGGAGG CAGCAGUGGG GAAUAUUGGA CAAUGGGCGA
AAGCUGAUCC AGCGACGCCG CGUGAGUGAA GAAGGCCUUC GGGUUGUAAA
GCUCUUUC-A GUAGGGAAGA -----UAA-- --UGACGGUA C-CUA-CAAA
AGAAGCUCCG GCUAACUUCG UGCCAGCAGC CGCGGUAAUA CGAAGGGA-G
CUAGCGUUAC UCGGAAUUAU UGGGCGUAAA GCGUACGUAG GCGGCUUAGU
AAGUUGGGAG UGAAAUCCUU GGGCUUAACC CAAGAAUUGC UUUCAAAACU
AC-UAAGCUA G-AGUAUCAG AGGGGAUGGC GGAAUUCCUA GUGUAGAGGU
GAAAUUCGUA GAUAUUAGGA GGAACACCGG UGGCGAAAGC GGCCAUCUGG
CUGAUUACUG ACGCUGUUGU ACGAAAGCGU GGG-GAGCAA ACAGGAUUAG
AUACCCUGGU AGUCCACGCA GUAAACGAUG AGUGCUAGAU GUUGGGGG--
UUU--U-CCU CAGUGUCGCA GCUAACGCGU UAAGCACUCC GCCUGGGGAG
UACGGUCGCA AGAUUAAAAC UCAAA-GGAA UUGACGGGGA -CCCGCACAA
GCGGUGGAAC AUGUGGUUUA AUUCGAUGCU ACGCGAAAAA CCUUACCAGA
UCUUGACAUG AUAGUC---C -UA-C-GGCU AGGAAACUAG CUGG-U-CGG
UUCGGCCGGA CUAU-CACAG GUGUUGCAUG GCUGUCGUCA GCUCGUGUCG
UGAGAUGUUG GGUUAAGUCC CGCAACGAGC GCAACCCUUA CCCUUAGUUG
CCAUCAGGUA AAGCUGGGAA CUUUAAGGGA ACUGCCGGUG AGAAACCG-G
AGGAAGGUGG GGAUGAUGUC AAGUCAGCAU GGCCCUUAU- GGUCUGGGCU
ACACACGUGU UACAAUGGUG GCUACAAUGA GA-UGCAAAG AGGUGACUCG
GAGCAAA-CC UAU-AAAAGC CAUCCCAGUU CGGAUUGUAC CCUGCAACU-
CGGGUGCAUG AAGUUGGAAU CGCUAGUAAU CGCAGAUCAG CACGCUGCGG
UGAAUACGUU -CCCGGG
>BadConse        1283 bp          rna
GUCGAACGGA UUUU------ --------AU U-CAUG-CUU -A-CAUA-AA
U--------- ------AA-A -AUUAGUGGC AAACGGGUGA GUAAUACAUG
GGAAUCUUCC UUGUAGUACG GAAUAACUAU UAGAAAUAGU AGCUAAUACC
GUAUA-UUGC U-GAGA-AGU GAAAGG---- ---------- ----------
---------- ---------- ------UUUA ---------- ----------
---------- ---------- ---------- ---------- ----------
---------- ---------- ---------- ---------- ----------
---------- ---------- ---------- -----UCGCU ACAAGAUGAG
CCCAUGCAAG AUUAGCUAGU UGGUA-AGGU AAUGGCUUAC CAAGGCUACG
AUCUUUAGCU GGUUUGAGAG AAUGACCAGC CACACUGGAA CUUAGACACG
GUCCAGACUC CUACGGGAGG CAGCAGUGGG GAAUAUUGGA CAAUGGGCGA
AAGCUGAUCC AGCGACGUCA CGUGAAUGAU GAAGACCUUA GGGUUGUAAA
GUUCUUUU-A GUGGAGAAGA -----UAA-- --UGACGGUA U-CCA-CAGA
AAAAGUCCCG GCUAACUUCG UGCCAGCAGC CGCGGUAAUA CGAAGGGG-G
CAAGCGUUAC UCGGAAUUAU UGGGCGUAAA GCGUGCGCAG GCGGUUUUAU
ACGUUGAAAG UGAAAGCCUU UGGCUCAACC AAAGAAUUGC UUACAAAACG
GU-AAGACUA G-AGUAUUAG AGAGGAUAGA GGAAUUCCUG AUGUAGGGGU
GAAAUCCGUA GAUAUCAGGA AGAAUAUCGA AGGCGAAGGC AUCUAUCUGG
CUAAAUACUG ACGCUGUUGC ACGAAAGCGU GGG-GAGCAA ACAGGAUUAG
AUACCCUGGU AGUCCACGCA GUAAACGAUG AGUGCUAGAU GCUAGAAU--
UUA--A-UUU UAGUGUCGAA GCUAACGCAU UAAGCACUCC GCCUGGGAAC
UACGAUCGCA AGGUUAAAAC UCAAA-GGAA UUGACGGGGA -CCCGCACAA
GCGGUGGAAC AUGUGGUUUA AUUCGAUGCU ACGCGAAAAA CCUUACCAAG
UCUUGACAUG AUAGUC---G -UA-U-GGCU AAGAAACUAG CCAG-U-CAG
UUCGGCUGGA CUAU-CACAG GUGUUGCAUG GCUGUCGUCA GCUCGUGUCG
UGAGAUGUUG GGUUAAGUCC CGCAACGAGC GCAACCCUUA UCUUUAAUUG
CCAACAGGUA AUGCUGGGAA CUUUAGAGAA ACUGCCAAUG GAGAAUUG-G
AGGAAGGUGA GGACGACGUC AAGUCAGCAU GGCCCUUAU- GACUUGGGCU
ACACACGUGU UACAAUGGUA GUGACAAUAU GA-UGCAAUA GGGCGACCUG
GAGCAAA-UC GAU-AAAAGC UACCUCAGUU CGGAUUGUAC CCUGCAACU-
CGGGUGCAUG AAGUCGGAAU CGCUAGUAAU CGCAGAUCAG CACGCUGCGG
UGAAUACGUU -CCCGGG
>Lyticum        1279 bp          rna
GUCGAACGAA AGAA------ --------UA A-GGUG-CUC -G-CAUC-UU
---------- ------UU-C -UUUAGUGGC GGACGGGUGA GUAAUAUAUA
GGAAUCUACC UCAGAGUGGG GGAUAACUGU UGGAAACAGC AGCUAAUACC
GCGUA-AUGC C-GAGA-GGC CAAAGC---- ---------- ----------
---------- ---------- ------UUUU ---------- ----------
---------- ---------- ---------- ---------- ----------
---------- ---------- ---------- ---------- ----------
---------- ---------- ---------- -----GUACU UUGAGAUGAG
CCUAUACAAG AUUAGCUAGU UGGUGUAGGU AAAGGCUUAC CAAGGCUACG
AUCUUUAGCU GGUCUGAGAG GAUGAUCAGC CACACUGGGA CUGAGACACG
GCCCAGACUC CUACGGGAGG CGGCAGUGGG GAAUAUUGGA CAAUGGGCGA
AAGCUGAUCC AGCAACGCCG CGUGAAUGGU GAAGGCCUUA GGGUUGUAAA
GUUCUUUU-G GUGGGGAAGA -----UAA-- --UGACUGUA C-CCA-CAGA
AUAAGCUCCG GCUAACUUCG UGCCAGCAGC CGCGGUAAUA CGAAGGGA-G
CUAGCGUUAC UCGGAAUUAU UGGGCGUAAA GAGUGCGUAG GCGGUUUGAU
AAGUUGGAAG UGAAAUCCUG AGGCUCAACC UCAGAACUGC UUUCAAUACC
GU-CAUACUA G-AGUAUAUG AGGGGGUGAC GGAAUUCCUA GUGUAGAGGU
GAAAUUCGUG GAUAUUAGGA GGAACACCGG UGGCGAAAGC GGUCAUCUGG
CUAAAUACUG ACGCUGUUGC ACGAAAGCGU GGG-GAGCAA ACAGGAUUAG
AUACCCUGGU AGUCCACGCA GUAAACGAUG AGUGCUAGGU GUUAAAA--U
UU-----UUU UAGUGCCGAA GCUAACGCGU UAAGCACUCC GCCUGAGGAG
UACGGCCGCA AGGCUAAAAC UCAAA-GGAA UUGACGGGGA -CCCGCACAA
GCGGUGGAAC AUGUGGUUUA AUUCGAUGUU ACGCGAUAAA CCUUACCAGG
UCUUGACAUG CUAGUU---G -UA-U-UCUU U-GAAA-UGA GAAG-U-CGG
UUAGGCCGGA CUAG-CACAG GUGUUGCAUG GCUGUCGUCA GCUCGUGUCG
UGAGAUGUUG GGUUAAGUCC CGCAACGAGC GCAACCCUGA UCCUUAAUUA
CUAACAGUUA G-GCUGAGCA AACUAGGGAA ACUGCCAGCG AUAAGCUG-G
AGGAAGGACU GGAUGAAGUC AAGUCAGCAC GACCCUUAU- GACCUGGGCU
ACACACGUGU UACAAUGGUA ACUACAACGA GU-UGCAAUU GGGCGACCUU
AAGCUAA-UC UCUUAAAAGU UAUCUCAGUU CGGAUUGCAC CCUGAAACU-
CGGGUGCAUG AAGUCGGAAU CGCUAGUAAU CGCGAAUCAG CAUGUCGCGG
UGAAUACGUU -CUCGGG
>MeaiFrom        1286 bp          rna
GUCGAACGAA CAAA------ --------AU U-GGGG-CUU -G-CUCC-AA
U--------- ------UU-U AGUGAGUGGC AAACGGGUGA GUAACACGUG
GGAAUCUACC UAUCAGUACG GAAUAACAUU UGGAAACAGA UGCUAAUACC
GUAUA-UUCU C-CAAG-GAG GAAAGA---- ---------- ----------
---------- ---------- ------UUUA ---------- ----------
---------- ---------- ---------- ---------- ----------
---------- ---------- ---------- ---------- ----------
---------- ---------- ---------- -----UCGCU GAUAGAUGAG
CCCGCGUAAG AUUAGGUAGU UGGUA-GGGU AAUGGCCUAC CAAGCCGACG
AUCUUUAGCU GGUCUGAGAG GAUGAUCAGC CACACUGGGA CUGAGACACG
GCCCAGACUC UUACGGGAGG CAGCAGUGGG GAAUAUUGGA CAAUGGGCGA
AAGCUGAUCC AGCAAUGCCG CGUGAAUGAU GAAGGCCUUA GGGUUGUAAA
GUUCUUUU-A GUUGGAAAGA -----UAA-- --UGACGGUA C-CAA-CAGA
AAAAGCCCCG GCUAACUCCG UGCCAGCAGC CGCGGUAAGA CGGAGGGG-G
CUAGCGUUGU UCGGAAUUAC UGGGCGUAAA GGGCGCGUAG GCGGAUUAGU
AAGUUGGGAG UGAAAGCCCG GGGCUUAACC UCGGAACUGC UUUCAAAACU
GC-UAGUCUU G-AGUGAAGU AGGGGAUGAU GGAAUUCCUA GUGUAGAGGU
GAAAUUCUUA GAUAUUAGGA GGAACACCGG UGGCGAAGGC GGUCAUCUGG
ACUUCAACUG ACGCUGAGGC GCGAAAGCGU GGG-GAGCAA ACAGGAUUAG
AUACCCUGGU AGUCCACGCC GUAAACGAUG AGUGCUAGAU AUCGGGAGU-
UUU-UC-UUU CGGUUUCGUA GUUAACACGU UAAGCACUCC GCCUGGGGAG
UACGAUCGCA AGAUUAAAAC UCAAA-GGAA UUGACGGGGG -CUCGCACAA
GUGGUGGAGC AUGCGGUUUA AUUCGAUGCU ACGCGAAAAA CCUUACCAAC
CCUUGACAUG GUGAUC---G -UA-G-GUUA CAGAAAUGUA ACCG-U-CAG
UUCGGCUGGA UCACACACAG GUGUUGCAUG GCUGUCGUCA GCUCGUGUCG
UGAGAUGUUG GGUUAAGUCC CGCAACGAGC GCAACCCUCA UCCUUAUUUG
CCAGCGGUUA G-GCCGGGAA CUAUAAGGAA ACUGCCGGUG AUAAGCCG-G
AGGAAGGUGG GGAUGAUGUC AAGUCAUCAU GGCCCUUAC- GGGUUGGGCU
ACACGCGUGC UACAAUGGUA CUUACAGAGG GA-AGCAAGA CGGCGACGUG
GAGCAAA-UC CCU-AAAAAG UAUCUCAGUU CGGAUUGCUC UCUGCAACU-
CGAGAGCAUG AAGUCGGAAU CACUAGUAAU CGCAGAUCAG CAUGCUGCGG
UGAAUACGUU -CUCGGG
>EAVYyyyy        1313 bp          rna
GUCGAGCGGA GAGGCUAAAA AAUGCUU-UG U-AGUG-CUU -G-CACU-AC
G-A-AGUAUU UCUUAGAA-U -UUUAGCGGC AGACGGGUGA GUAAUACAUG
GGAAUCUACC UUGUAGCGUG GGAUAACAGA GGGAAACUUC UGCUAAUACC
GCAUA-CAAC C-GAGA-GGU AAAAGGCA-- ---------- ----------
---------- ---------- ------GCAA ---------- ----------
---------- ---------- ---------- ---------- ----------
---------- ---------- ---------- ---------- ----------
---------- ---------- ---------- ---UGUCACU ACAAGAUGAG
CCCUUGCAAG AUUAGCUAGU UGGUA-AGGU AAUGGCUUAC CAAGGCUACG
AUCUUUAGUU GGUCUGAGAG GAUGAUCAGC CACACUGGAA CUGAGACACG
GUCCAGACUC CUACGGGAGG CAGCAGUGGG GAAUAUUGGA CAAUGGGCGA
AAGCUGAUCC AGCAACGCCG CGUGAGUGAU GAAGGCCUUA GGGUUGUAAA
GCUCUUUU-G GUAGGGAUGA -----UAA-- --UGACAGUA C-CUA-CAGA
AAAAGCCCCG GCUAACUUCG UGCCAGCAGC CGCGGUAAUA CGAAGGGG-G
CUAGCGUUAC UCGGAAUUAC UGGGCAUAAA GCGUGUGCAG GCUGAUCAAA
AAGUCGAAAG UGAAAUCCUU GAGCUUAACU CAAGAACUGC UUCCGAUACU
GU-UGAUCUU G-AAUAACAG AGGGGACAAC GGAAUUCCUA GUGUAGGGGU
GAAAUCCGUA GAUAUUAGGA GGAACACCGA UGGCGAAAGC GGUUGUCUGG
CUGAUUAUUG ACGCUGUUAC ACGAAAGCGU GGG-GAGCAA ACAGGAUUAG
AUACCCUGGU AGUCCACGCA GUAAACGAUG AGUGCUGGGU GUCGGAUU--
UUA--U-AUU CGGUGCCGAA GCUAAUGCGU UAAGCACUCC GCCUGGGGAG
UACGGUCGCA AGACUAAAAC UUAAA-GGAA UUGACGGGGA -CCCGCACAA
GCGGUGGAAC AUGUGGUUUA AUUCGAUGCU ACGCGAAAGA CCUUACCAAG
UCUUGA--UG GUGAUCAUAA -GC-U-AUCC AAGAAACUGG AUAG-UGCAU
UUAG-UUGGA UCAU-CACAG GUGUUGCAUG GCUGUCGUCA GCUCGUGUCG
UGAGAUGUUG GGUUAAGUCC CGCAACGAGC GCAACCCUUA UCCUUAGUUG
CCAACAGUUU G-GCUGGGAA CUCUAAGGAG ACUGCUGAUG AUAAAUCA-G
AGGAAGGUGG GGAUGAUGUC AAGUCAGCAU GGCCCUUAU- GACUUGGGCA
ACACACGUGU UACAAUGGCG AUUACAGAAG GC-UGCAACA GGGUGACCUA
GAGCUAA-UC CUU-AAAAAU CGCCUCAGUU CGGAUUGUAU CCUGCAACU-
CGGAUACAUG AAGUUGGAAU CGCUAGUAAU CGCGGAUCAG CAUGCCGCGG
UGAAUACGUU -CUCGGG
